# Supplementary material for: Liver quad culture chip as a model for radiation injury research
Source: Sci Rep. 2025 Apr 11;15:12414. doi: 10.1038/s41598-025-96140-1 (PMC11992238; doi:10.1038/s41598-025-96140-1)
Supplement: Supplementary file 1 — Supplementary Information 1. [file 41598_2025_96140_MOESM1_ESM.xlsx]

## Sheet: mRNA
Geneid	padj	log2FoldChange	hypothesis
CDKN1A	4.39757340393171e-30	1.37555	Hp_4Gy_6h_vs_Hp_0Gy_6h
AKAP12	1.15608155838542e-22	1.59453	Hp_4Gy_6h_vs_Hp_0Gy_6h
MDM2	8.74176784583343e-21	1.22504	Hp_4Gy_6h_vs_Hp_0Gy_6h
PLK2	2.90292761454527e-19	1.40894	Hp_4Gy_6h_vs_Hp_0Gy_6h
GDF15	5.42436987884414e-18	1.79558	Hp_4Gy_6h_vs_Hp_0Gy_6h
TRIM22	5.0822722083315e-14	0.875154	Hp_4Gy_6h_vs_Hp_0Gy_6h
PHLDA3	3.00366949557467e-13	1.56568	Hp_4Gy_6h_vs_Hp_0Gy_6h
GSN	3.3885338152027e-13	0.91185	Hp_4Gy_6h_vs_Hp_0Gy_6h
STOM	4.71085860611548e-13	0.889765	Hp_4Gy_6h_vs_Hp_0Gy_6h
BTG2	7.07436582255118e-11	1.23909	Hp_4Gy_6h_vs_Hp_0Gy_6h
RRM2B	9.96930163861205e-11	0.829633	Hp_4Gy_6h_vs_Hp_0Gy_6h
PCNA	9.96930163861205e-11	1.13806	Hp_4Gy_6h_vs_Hp_0Gy_6h
KLHL29	4.54122570285844e-10	1.4401	Hp_4Gy_6h_vs_Hp_0Gy_6h
POLH	7.54191785574959e-08	0.967635	Hp_4Gy_6h_vs_Hp_0Gy_6h
PRSS23	1.7380058922162e-07	0.909133	Hp_4Gy_6h_vs_Hp_0Gy_6h
DDB2	5.43023205381554e-07	0.904244	Hp_4Gy_6h_vs_Hp_0Gy_6h
FADS1	6.31798258730906e-07	0.795866	Hp_4Gy_6h_vs_Hp_0Gy_6h
SPATA18	2.45981011017467e-06	0.979775	Hp_4Gy_6h_vs_Hp_0Gy_6h
TNFRSF10D	2.92654066487037e-06	0.821445	Hp_4Gy_6h_vs_Hp_0Gy_6h
TRIAP1	1.04779584487835e-05	0.744401	Hp_4Gy_6h_vs_Hp_0Gy_6h
TIGAR	2.13843902667163e-05	0.926119	Hp_4Gy_6h_vs_Hp_0Gy_6h
SESN1	5.27656368992637e-05	0.764863	Hp_4Gy_6h_vs_Hp_0Gy_6h
MR1	0.000194408	0.842658	Hp_4Gy_6h_vs_Hp_0Gy_6h
FDXR	0.000194408	0.72693	Hp_4Gy_6h_vs_Hp_0Gy_6h
IKBIP	0.000194408	0.681101	Hp_4Gy_6h_vs_Hp_0Gy_6h
AEN	0.000220838	0.708581	Hp_4Gy_6h_vs_Hp_0Gy_6h
XPC	0.000322069	0.618245	Hp_4Gy_6h_vs_Hp_0Gy_6h
EIF2AK4	0.000334238	0.513436	Hp_4Gy_6h_vs_Hp_0Gy_6h
IER5	0.000439375	0.668353	Hp_4Gy_6h_vs_Hp_0Gy_6h
PPM1D	0.000439375	0.77168	Hp_4Gy_6h_vs_Hp_0Gy_6h
MYO5A	0.000456856	0.616578	Hp_4Gy_6h_vs_Hp_0Gy_6h
BLOC1S2	0.00061267	0.713393	Hp_4Gy_6h_vs_Hp_0Gy_6h
ISCU	0.000678275	0.582213	Hp_4Gy_6h_vs_Hp_0Gy_6h
CTNNAL1	0.00123121	0.590087	Hp_4Gy_6h_vs_Hp_0Gy_6h
SBF2	0.00151573	0.555308	Hp_4Gy_6h_vs_Hp_0Gy_6h
FBXO22	0.00151573	0.611125	Hp_4Gy_6h_vs_Hp_0Gy_6h
TM4SF1	0.00225438	0.698473	Hp_4Gy_6h_vs_Hp_0Gy_6h
SPIRE1	0.00245894	0.55157	Hp_4Gy_6h_vs_Hp_0Gy_6h
MAP4K4	0.00484933	0.458632	Hp_4Gy_6h_vs_Hp_0Gy_6h
MSI2	0.004989	0.665246	Hp_4Gy_6h_vs_Hp_0Gy_6h
TES	0.00501423	0.627077	Hp_4Gy_6h_vs_Hp_0Gy_6h
FSTL1	0.00657703	0.505354	Hp_4Gy_6h_vs_Hp_0Gy_6h
HSPA4L	0.00670924	0.642809	Hp_4Gy_6h_vs_Hp_0Gy_6h
PLOD2	0.00727913	0.654091	Hp_4Gy_6h_vs_Hp_0Gy_6h
GNAI1	0.00759048	0.516634	Hp_4Gy_6h_vs_Hp_0Gy_6h
UBASH3B	0.0090358	0.761435	Hp_4Gy_6h_vs_Hp_0Gy_6h
FGF2	0.0126242	0.925636	Hp_4Gy_6h_vs_Hp_0Gy_6h
ELL2	0.0126305	0.430024	Hp_4Gy_6h_vs_Hp_0Gy_6h
NTN4	0.0141677	0.702134	Hp_4Gy_6h_vs_Hp_0Gy_6h
ETF1	0.0141677	0.389022	Hp_4Gy_6h_vs_Hp_0Gy_6h
INKA2	0.0148463	0.768693	Hp_4Gy_6h_vs_Hp_0Gy_6h
UXS1	0.0174728	0.542615	Hp_4Gy_6h_vs_Hp_0Gy_6h
SLC35E3	0.0174728	0.632579	Hp_4Gy_6h_vs_Hp_0Gy_6h
PALLD	0.0184091	0.491082	Hp_4Gy_6h_vs_Hp_0Gy_6h
RAB3B	0.0202073	0.522634	Hp_4Gy_6h_vs_Hp_0Gy_6h
ZMAT3	0.0215296	0.449292	Hp_4Gy_6h_vs_Hp_0Gy_6h
MYO1E	0.023404	0.433941	Hp_4Gy_6h_vs_Hp_0Gy_6h
TAF13	0.023404	0.473695	Hp_4Gy_6h_vs_Hp_0Gy_6h
PHF10	0.0237682	0.478694	Hp_4Gy_6h_vs_Hp_0Gy_6h
TCP11L1	0.0237682	0.606379	Hp_4Gy_6h_vs_Hp_0Gy_6h
TENT5A	0.0244384	0.536061	Hp_4Gy_6h_vs_Hp_0Gy_6h
SNRNP40	0.0255476	0.664229	Hp_4Gy_6h_vs_Hp_0Gy_6h
DCP1B	0.0255476	0.605801	Hp_4Gy_6h_vs_Hp_0Gy_6h
TUBA1C	0.0255476	0.550898	Hp_4Gy_6h_vs_Hp_0Gy_6h
ARHGEF15	0.0255476	-1.46679	Hp_4Gy_6h_vs_Hp_0Gy_6h
PKM	0.0256042	0.504043	Hp_4Gy_6h_vs_Hp_0Gy_6h
H2BC5	0.0274776	0.742782	Hp_4Gy_6h_vs_Hp_0Gy_6h
HSPA5	0.0275408	0.425895	Hp_4Gy_6h_vs_Hp_0Gy_6h
BZW1	0.0307546	0.386137	Hp_4Gy_6h_vs_Hp_0Gy_6h
CDIP1	0.0308571	0.625341	Hp_4Gy_6h_vs_Hp_0Gy_6h
TRIM55	0.032307	0.785426	Hp_4Gy_6h_vs_Hp_0Gy_6h
GLS	0.034873	0.483257	Hp_4Gy_6h_vs_Hp_0Gy_6h
PTPRU	0.0370479	0.629203	Hp_4Gy_6h_vs_Hp_0Gy_6h
TGFB1I1	0.0370479	-0.765869	Hp_4Gy_6h_vs_Hp_0Gy_6h
SSR1	0.0398758	0.322259	Hp_4Gy_6h_vs_Hp_0Gy_6h
RND3	0.040852	0.474026	Hp_4Gy_6h_vs_Hp_0Gy_6h
LACC1	0.0430662	0.552717	Hp_4Gy_6h_vs_Hp_0Gy_6h
TXNRD1	0.0430662	0.470364	Hp_4Gy_6h_vs_Hp_0Gy_6h
AKT3	0.0460752	-0.679304	Hp_4Gy_6h_vs_Hp_0Gy_6h
PLAA	0.048614	0.429801	Hp_4Gy_6h_vs_Hp_0Gy_6h
NT5DC2	0.0492445	-0.790778	Hp_4Gy_6h_vs_Hp_0Gy_6h
CDKN1A	1.06308958504037e-42	1.62124	Hp_8Gy_6h_vs_Hp_0Gy_6h
GDF15	1.40826809738354e-36	2.49473	Hp_8Gy_6h_vs_Hp_0Gy_6h
AKAP12	1.62850974127651e-23	1.61825	Hp_8Gy_6h_vs_Hp_0Gy_6h
PHLDA3	3.71043308240028e-23	1.99386	Hp_8Gy_6h_vs_Hp_0Gy_6h
MDM2	2.00732703229386e-22	1.26471	Hp_8Gy_6h_vs_Hp_0Gy_6h
PLK2	2.58447255519145e-22	1.50255	Hp_8Gy_6h_vs_Hp_0Gy_6h
GSN	1.17869875673431e-17	1.04253	Hp_8Gy_6h_vs_Hp_0Gy_6h
DDB2	1.60269919012831e-14	1.25627	Hp_8Gy_6h_vs_Hp_0Gy_6h
RRM2B	1.1653742646402e-13	0.929694	Hp_8Gy_6h_vs_Hp_0Gy_6h
FDXR	1.57216575535984e-13	1.17765	Hp_8Gy_6h_vs_Hp_0Gy_6h
STOM	2.09866127000298e-13	0.900619	Hp_8Gy_6h_vs_Hp_0Gy_6h
KLHL29	3.27773180935707e-13	1.62071	Hp_8Gy_6h_vs_Hp_0Gy_6h
BTG2	3.27773180935707e-13	1.34203	Hp_8Gy_6h_vs_Hp_0Gy_6h
TRIM22	5.95746529847815e-13	0.834929	Hp_8Gy_6h_vs_Hp_0Gy_6h
POLH	9.77144427031819e-13	1.19074	Hp_8Gy_6h_vs_Hp_0Gy_6h
INSIG1	4.30346148464533e-11	-0.964901	Hp_8Gy_6h_vs_Hp_0Gy_6h
PCNA	5.48145556890204e-11	1.14178	Hp_8Gy_6h_vs_Hp_0Gy_6h
TNFRSF10D	2.88105080708553e-09	0.969647	Hp_8Gy_6h_vs_Hp_0Gy_6h
PRSS23	1.34532387264655e-08	0.957334	Hp_8Gy_6h_vs_Hp_0Gy_6h
UBASH3B	6.05879311042771e-08	1.16855	Hp_8Gy_6h_vs_Hp_0Gy_6h
FADS1	7.29157372702471e-08	0.841144	Hp_8Gy_6h_vs_Hp_0Gy_6h
SORBS2	1.04388923359746e-07	-0.732507	Hp_8Gy_6h_vs_Hp_0Gy_6h
GPAM	1.90973718477185e-07	-1.29335	Hp_8Gy_6h_vs_Hp_0Gy_6h
SPATA18	1.92631388105715e-07	1.03959	Hp_8Gy_6h_vs_Hp_0Gy_6h
BBC3	2.02869394079651e-07	1.15091	Hp_8Gy_6h_vs_Hp_0Gy_6h
TTPA	2.26438996907558e-07	-1.06215	Hp_8Gy_6h_vs_Hp_0Gy_6h
PPP1R3B	3.43866406491305e-07	-0.865569	Hp_8Gy_6h_vs_Hp_0Gy_6h
TIGAR	4.7268523165418e-07	1.02196	Hp_8Gy_6h_vs_Hp_0Gy_6h
PPM1D	4.93693864976724e-07	0.958607	Hp_8Gy_6h_vs_Hp_0Gy_6h
SLC25A42	5.73851248203858e-07	-1.25526	Hp_8Gy_6h_vs_Hp_0Gy_6h
SERPINE1	1.10998209182753e-06	0.769763	Hp_8Gy_6h_vs_Hp_0Gy_6h
MR1	1.10998209182753e-06	0.994859	Hp_8Gy_6h_vs_Hp_0Gy_6h
TYMS	2.18516312696506e-06	1.44074	Hp_8Gy_6h_vs_Hp_0Gy_6h
AEN	2.18516312696506e-06	0.818417	Hp_8Gy_6h_vs_Hp_0Gy_6h
SESN1	2.1941325525545e-06	0.83607	Hp_8Gy_6h_vs_Hp_0Gy_6h
C5orf24	5.29623819124445e-06	-0.758729	Hp_8Gy_6h_vs_Hp_0Gy_6h
SBF2	5.93718175116227e-06	0.686503	Hp_8Gy_6h_vs_Hp_0Gy_6h
NEDD9	6.5563442728023e-06	0.762195	Hp_8Gy_6h_vs_Hp_0Gy_6h
TRIAP1	8.08490685052211e-06	0.73556	Hp_8Gy_6h_vs_Hp_0Gy_6h
LIF	8.5836647211893e-06	1.61608	Hp_8Gy_6h_vs_Hp_0Gy_6h
MYRIP	8.7906979806874e-06	-0.756341	Hp_8Gy_6h_vs_Hp_0Gy_6h
NT5E	9.31585831738342e-06	-0.71059	Hp_8Gy_6h_vs_Hp_0Gy_6h
HHEX	9.50132979447942e-06	-0.709455	Hp_8Gy_6h_vs_Hp_0Gy_6h
LEAP2	1.02821691071614e-05	-0.706783	Hp_8Gy_6h_vs_Hp_0Gy_6h
MTSS1	1.18103856773893e-05	-0.741771	Hp_8Gy_6h_vs_Hp_0Gy_6h
RAPH1	1.23759270065639e-05	-0.952809	Hp_8Gy_6h_vs_Hp_0Gy_6h
ISG20	1.63362847275145e-05	1.28078	Hp_8Gy_6h_vs_Hp_0Gy_6h
IER5	2.09114602048511e-05	0.737022	Hp_8Gy_6h_vs_Hp_0Gy_6h
CEP57	2.177682780159e-05	-0.647607	Hp_8Gy_6h_vs_Hp_0Gy_6h
SMARCA2	2.30631285527046e-05	-0.547962	Hp_8Gy_6h_vs_Hp_0Gy_6h
ASAP3	3.23381743872544e-05	-0.676638	Hp_8Gy_6h_vs_Hp_0Gy_6h
TUBA1C	3.57484603229063e-05	0.769446	Hp_8Gy_6h_vs_Hp_0Gy_6h
INKA2	3.57484603229063e-05	1.00652	Hp_8Gy_6h_vs_Hp_0Gy_6h
SOX4	4.18680057993136e-05	0.712944	Hp_8Gy_6h_vs_Hp_0Gy_6h
STIMATE	4.18680057993136e-05	-0.796151	Hp_8Gy_6h_vs_Hp_0Gy_6h
MTUS1	4.18963026789245e-05	-0.745924	Hp_8Gy_6h_vs_Hp_0Gy_6h
CDIP1	4.37187087658268e-05	0.875604	Hp_8Gy_6h_vs_Hp_0Gy_6h
ARRDC3	4.55808785750195e-05	-0.739177	Hp_8Gy_6h_vs_Hp_0Gy_6h
TNFRSF21	6.1156117990506e-05	0.934169	Hp_8Gy_6h_vs_Hp_0Gy_6h
LGR4	6.17597818260806e-05	-0.681798	Hp_8Gy_6h_vs_Hp_0Gy_6h
TARDBP	6.85232315851726e-05	-0.518485	Hp_8Gy_6h_vs_Hp_0Gy_6h
RND3	7.07190110072477e-05	0.671751	Hp_8Gy_6h_vs_Hp_0Gy_6h
XBP1	7.29122532940886e-05	-0.679845	Hp_8Gy_6h_vs_Hp_0Gy_6h
ARHGEF3	7.37603790562619e-05	1.02364	Hp_8Gy_6h_vs_Hp_0Gy_6h
HS6ST1	7.83474839609162e-05	-0.780244	Hp_8Gy_6h_vs_Hp_0Gy_6h
MYO10	9.9120532859533e-05	0.752403	Hp_8Gy_6h_vs_Hp_0Gy_6h
BLOC1S2	0.000101191	0.748568	Hp_8Gy_6h_vs_Hp_0Gy_6h
PML	0.000156196	0.651428	Hp_8Gy_6h_vs_Hp_0Gy_6h
MARCKS	0.000156196	0.708251	Hp_8Gy_6h_vs_Hp_0Gy_6h
FOXN3	0.000172181	-0.584739	Hp_8Gy_6h_vs_Hp_0Gy_6h
SFXN1	0.000176831	-0.591111	Hp_8Gy_6h_vs_Hp_0Gy_6h
RBL2	0.000210493	-0.590213	Hp_8Gy_6h_vs_Hp_0Gy_6h
ADGRA3	0.000225205	-0.640833	Hp_8Gy_6h_vs_Hp_0Gy_6h
LIG1	0.000228134	0.786623	Hp_8Gy_6h_vs_Hp_0Gy_6h
CYP1A1	0.000228134	-0.880388	Hp_8Gy_6h_vs_Hp_0Gy_6h
PPP1R3C	0.000233205	-0.653505	Hp_8Gy_6h_vs_Hp_0Gy_6h
PKM	0.000239579	0.646478	Hp_8Gy_6h_vs_Hp_0Gy_6h
UGP2	0.000271394	-0.577953	Hp_8Gy_6h_vs_Hp_0Gy_6h
MYO5A	0.000313261	0.604226	Hp_8Gy_6h_vs_Hp_0Gy_6h
XPC	0.000318821	0.59512	Hp_8Gy_6h_vs_Hp_0Gy_6h
SEPHS2	0.000358287	-0.450157	Hp_8Gy_6h_vs_Hp_0Gy_6h
GPAT3	0.000411674	0.976789	Hp_8Gy_6h_vs_Hp_0Gy_6h
TRIM55	0.000420795	1.00566	Hp_8Gy_6h_vs_Hp_0Gy_6h
PGRMC2	0.000433243	-0.545263	Hp_8Gy_6h_vs_Hp_0Gy_6h
LRP6	0.000449374	-0.563006	Hp_8Gy_6h_vs_Hp_0Gy_6h
H2BC5	0.000449374	0.927906	Hp_8Gy_6h_vs_Hp_0Gy_6h
RAB3B	0.000473068	0.628138	Hp_8Gy_6h_vs_Hp_0Gy_6h
PPP2R5A	0.000475698	-0.623544	Hp_8Gy_6h_vs_Hp_0Gy_6h
CGNL1	0.000475698	-0.57647	Hp_8Gy_6h_vs_Hp_0Gy_6h
STAG1	0.00052998	-0.54742	Hp_8Gy_6h_vs_Hp_0Gy_6h
CNTLN	0.00055531	-0.727274	Hp_8Gy_6h_vs_Hp_0Gy_6h
KLF4	0.000572876	0.978675	Hp_8Gy_6h_vs_Hp_0Gy_6h
PDXDC1	0.000572876	-0.432845	Hp_8Gy_6h_vs_Hp_0Gy_6h
FZD4	0.00064618	-0.639541	Hp_8Gy_6h_vs_Hp_0Gy_6h
PLIN2	0.000668364	-0.618897	Hp_8Gy_6h_vs_Hp_0Gy_6h
TES	0.000688243	0.667	Hp_8Gy_6h_vs_Hp_0Gy_6h
SLC38A4	0.0007345	-1.49191	Hp_8Gy_6h_vs_Hp_0Gy_6h
CTDSP2	0.000761676	-0.524428	Hp_8Gy_6h_vs_Hp_0Gy_6h
SLC43A1	0.000788145	-0.611504	Hp_8Gy_6h_vs_Hp_0Gy_6h
PHLDB2	0.000830082	-0.606875	Hp_8Gy_6h_vs_Hp_0Gy_6h
NBR1	0.000947707	-0.503872	Hp_8Gy_6h_vs_Hp_0Gy_6h
MSI2	0.000968113	0.692525	Hp_8Gy_6h_vs_Hp_0Gy_6h
KLHDC7A	0.000972804	0.893856	Hp_8Gy_6h_vs_Hp_0Gy_6h
MAP2K3	0.0010051	0.643681	Hp_8Gy_6h_vs_Hp_0Gy_6h
PPP4R2	0.00102115	-0.565931	Hp_8Gy_6h_vs_Hp_0Gy_6h
EPHA2	0.00104083	0.832824	Hp_8Gy_6h_vs_Hp_0Gy_6h
TRPM7	0.00106327	-0.589461	Hp_8Gy_6h_vs_Hp_0Gy_6h
KATNIP	0.00111318	0.559214	Hp_8Gy_6h_vs_Hp_0Gy_6h
HERPUD1	0.00111318	-0.601891	Hp_8Gy_6h_vs_Hp_0Gy_6h
EPB41L5	0.00111318	-0.483516	Hp_8Gy_6h_vs_Hp_0Gy_6h
PCMTD1	0.00114782	-0.541151	Hp_8Gy_6h_vs_Hp_0Gy_6h
NUAK1	0.00114918	-0.626178	Hp_8Gy_6h_vs_Hp_0Gy_6h
HES2	0.00129673	1.09231	Hp_8Gy_6h_vs_Hp_0Gy_6h
PTPRU	0.00130289	0.758799	Hp_8Gy_6h_vs_Hp_0Gy_6h
ZNFX1	0.00151715	0.507689	Hp_8Gy_6h_vs_Hp_0Gy_6h
SH3BP2	0.00164515	-0.595114	Hp_8Gy_6h_vs_Hp_0Gy_6h
PFKP	0.0018	0.729117	Hp_8Gy_6h_vs_Hp_0Gy_6h
GRB14	0.0018	-0.659381	Hp_8Gy_6h_vs_Hp_0Gy_6h
GDNF	0.0018	2.12056	Hp_8Gy_6h_vs_Hp_0Gy_6h
SYNJ2	0.00187461	0.592477	Hp_8Gy_6h_vs_Hp_0Gy_6h
DLG5	0.00187461	0.602733	Hp_8Gy_6h_vs_Hp_0Gy_6h
DNAJB1	0.00188236	-0.431412	Hp_8Gy_6h_vs_Hp_0Gy_6h
SNCA	0.00191984	1.19958	Hp_8Gy_6h_vs_Hp_0Gy_6h
ANKRD1	0.00191984	0.775847	Hp_8Gy_6h_vs_Hp_0Gy_6h
CPOX	0.00196962	-0.675109	Hp_8Gy_6h_vs_Hp_0Gy_6h
FOSL1	0.00197864	1.05352	Hp_8Gy_6h_vs_Hp_0Gy_6h
CLIC4	0.0020153	-0.49231	Hp_8Gy_6h_vs_Hp_0Gy_6h
TGDS	0.00208897	-0.755539	Hp_8Gy_6h_vs_Hp_0Gy_6h
ZC3H4	0.00222737	0.565353	Hp_8Gy_6h_vs_Hp_0Gy_6h
USP32	0.00238285	-0.458899	Hp_8Gy_6h_vs_Hp_0Gy_6h
BCL2L1	0.00238285	0.619193	Hp_8Gy_6h_vs_Hp_0Gy_6h
TNFRSF10A	0.00242373	0.643876	Hp_8Gy_6h_vs_Hp_0Gy_6h
CIAO2A	0.00242373	-0.555116	Hp_8Gy_6h_vs_Hp_0Gy_6h
PXK	0.00259874	-0.682478	Hp_8Gy_6h_vs_Hp_0Gy_6h
EHBP1	0.00260325	-0.52779	Hp_8Gy_6h_vs_Hp_0Gy_6h
AKR1B1	0.00268972	0.861554	Hp_8Gy_6h_vs_Hp_0Gy_6h
PLD1	0.00288558	-0.637165	Hp_8Gy_6h_vs_Hp_0Gy_6h
AFAP1L1	0.00296747	0.729292	Hp_8Gy_6h_vs_Hp_0Gy_6h
CFHR2	0.00307285	-0.583377	Hp_8Gy_6h_vs_Hp_0Gy_6h
EFNB1	0.00309605	0.687271	Hp_8Gy_6h_vs_Hp_0Gy_6h
RBFOX2	0.00316832	-0.438599	Hp_8Gy_6h_vs_Hp_0Gy_6h
DLGAP4	0.00350262	0.465356	Hp_8Gy_6h_vs_Hp_0Gy_6h
SIAH2	0.00358063	-0.72879	Hp_8Gy_6h_vs_Hp_0Gy_6h
ABCA9	0.00364414	-0.765886	Hp_8Gy_6h_vs_Hp_0Gy_6h
MAP4K4	0.00375048	0.438763	Hp_8Gy_6h_vs_Hp_0Gy_6h
KLF12	0.00405557	-0.673745	Hp_8Gy_6h_vs_Hp_0Gy_6h
SNX1	0.00409118	-0.410558	Hp_8Gy_6h_vs_Hp_0Gy_6h
SMARCA1	0.00409118	-0.472425	Hp_8Gy_6h_vs_Hp_0Gy_6h
CAV1	0.00409118	0.550186	Hp_8Gy_6h_vs_Hp_0Gy_6h
ZYG11B	0.00409118	-0.587185	Hp_8Gy_6h_vs_Hp_0Gy_6h
FRMD8	0.00442325	0.598344	Hp_8Gy_6h_vs_Hp_0Gy_6h
NCS1	0.00466221	0.766746	Hp_8Gy_6h_vs_Hp_0Gy_6h
EIF2AK4	0.00470216	0.419026	Hp_8Gy_6h_vs_Hp_0Gy_6h
ZFP36L1	0.00478508	-0.391534	Hp_8Gy_6h_vs_Hp_0Gy_6h
FGF2	0.00480799	0.920353	Hp_8Gy_6h_vs_Hp_0Gy_6h
AFF4	0.0050321	-0.505451	Hp_8Gy_6h_vs_Hp_0Gy_6h
SPTLC3	0.00507834	-0.730792	Hp_8Gy_6h_vs_Hp_0Gy_6h
PRDM15	0.00508884	0.81251	Hp_8Gy_6h_vs_Hp_0Gy_6h
KLF6	0.00517005	-0.494619	Hp_8Gy_6h_vs_Hp_0Gy_6h
NTN4	0.00517347	0.699867	Hp_8Gy_6h_vs_Hp_0Gy_6h
AKAP9	0.00517347	-0.637426	Hp_8Gy_6h_vs_Hp_0Gy_6h
N4BP2L1	0.00517347	-0.670174	Hp_8Gy_6h_vs_Hp_0Gy_6h
SETD5	0.00522861	-0.450901	Hp_8Gy_6h_vs_Hp_0Gy_6h
SLC35E3	0.00529766	0.640186	Hp_8Gy_6h_vs_Hp_0Gy_6h
TENT5C	0.00529766	-0.801831	Hp_8Gy_6h_vs_Hp_0Gy_6h
CEP76	0.00532148	0.881677	Hp_8Gy_6h_vs_Hp_0Gy_6h
PALLD	0.00543744	0.501555	Hp_8Gy_6h_vs_Hp_0Gy_6h
BAX	0.00550611	0.562735	Hp_8Gy_6h_vs_Hp_0Gy_6h
GCK	0.00556129	-1.47901	Hp_8Gy_6h_vs_Hp_0Gy_6h
KLHDC10	0.00556129	-0.458945	Hp_8Gy_6h_vs_Hp_0Gy_6h
ENPP1	0.00560241	-0.683203	Hp_8Gy_6h_vs_Hp_0Gy_6h
UBXN2B	0.00561119	-0.746754	Hp_8Gy_6h_vs_Hp_0Gy_6h
MED15	0.00564503	0.541103	Hp_8Gy_6h_vs_Hp_0Gy_6h
TPST2	0.00568884	-0.486926	Hp_8Gy_6h_vs_Hp_0Gy_6h
GRAMD1C	0.00577402	-0.703171	Hp_8Gy_6h_vs_Hp_0Gy_6h
MTMR4	0.00580455	-0.520724	Hp_8Gy_6h_vs_Hp_0Gy_6h
DENND4A	0.00595341	-0.444601	Hp_8Gy_6h_vs_Hp_0Gy_6h
KHK	0.00613487	-0.66098	Hp_8Gy_6h_vs_Hp_0Gy_6h
TAPT1	0.00624124	-0.720684	Hp_8Gy_6h_vs_Hp_0Gy_6h
WWC2	0.00636873	-0.479461	Hp_8Gy_6h_vs_Hp_0Gy_6h
AKR1C8	0.0064288	-0.900073	Hp_8Gy_6h_vs_Hp_0Gy_6h
DRAM1	0.0065359	0.623609	Hp_8Gy_6h_vs_Hp_0Gy_6h
TAP1	0.00656366	0.564733	Hp_8Gy_6h_vs_Hp_0Gy_6h
EHD2	0.00664349	0.557849	Hp_8Gy_6h_vs_Hp_0Gy_6h
SLC7A6	0.00670575	0.776366	Hp_8Gy_6h_vs_Hp_0Gy_6h
GLIPR1	0.00670575	0.666358	Hp_8Gy_6h_vs_Hp_0Gy_6h
MVD	0.00670575	0.6151	Hp_8Gy_6h_vs_Hp_0Gy_6h
PSTPIP2	0.00725689	0.692324	Hp_8Gy_6h_vs_Hp_0Gy_6h
TUBB6	0.00736637	0.698048	Hp_8Gy_6h_vs_Hp_0Gy_6h
LAMA3	0.00739143	0.610883	Hp_8Gy_6h_vs_Hp_0Gy_6h
TMEM170B	0.00739143	-0.76596	Hp_8Gy_6h_vs_Hp_0Gy_6h
SH3TC1	0.007442	0.731044	Hp_8Gy_6h_vs_Hp_0Gy_6h
PER3	0.00756968	-0.573822	Hp_8Gy_6h_vs_Hp_0Gy_6h
ITPR3	0.00756968	0.615947	Hp_8Gy_6h_vs_Hp_0Gy_6h
MOCS1	0.00756968	-0.673333	Hp_8Gy_6h_vs_Hp_0Gy_6h
MED9	0.00756968	0.637256	Hp_8Gy_6h_vs_Hp_0Gy_6h
RGL1	0.00756968	0.526865	Hp_8Gy_6h_vs_Hp_0Gy_6h
PDE4DIP	0.00756968	-0.411194	Hp_8Gy_6h_vs_Hp_0Gy_6h
ALS2	0.00758048	-0.371767	Hp_8Gy_6h_vs_Hp_0Gy_6h
PTP4A1	0.00758048	-0.905897	Hp_8Gy_6h_vs_Hp_0Gy_6h
CCDC91	0.00789622	-0.684324	Hp_8Gy_6h_vs_Hp_0Gy_6h
RABGGTA	0.00806336	0.623217	Hp_8Gy_6h_vs_Hp_0Gy_6h
DOCK10	0.00819665	0.674483	Hp_8Gy_6h_vs_Hp_0Gy_6h
NCKAP5	0.00819665	-0.55577	Hp_8Gy_6h_vs_Hp_0Gy_6h
SESN2	0.00832336	0.563604	Hp_8Gy_6h_vs_Hp_0Gy_6h
CHD1	0.00832336	-0.449768	Hp_8Gy_6h_vs_Hp_0Gy_6h
GLUD2	0.00832336	-0.50405	Hp_8Gy_6h_vs_Hp_0Gy_6h
FADS3	0.00879911	0.597818	Hp_8Gy_6h_vs_Hp_0Gy_6h
PDK4	0.00896002	-1.12073	Hp_8Gy_6h_vs_Hp_0Gy_6h
FADD	0.00897452	0.658187	Hp_8Gy_6h_vs_Hp_0Gy_6h
TMEM47	0.00929061	0.621947	Hp_8Gy_6h_vs_Hp_0Gy_6h
SMC6	0.0095078	-0.505485	Hp_8Gy_6h_vs_Hp_0Gy_6h
EHD1	0.00962676	0.556119	Hp_8Gy_6h_vs_Hp_0Gy_6h
HSPA4L	0.00962676	0.578161	Hp_8Gy_6h_vs_Hp_0Gy_6h
ARMT1	0.00972468	-0.470002	Hp_8Gy_6h_vs_Hp_0Gy_6h
ABCC9	0.0100649	-0.738238	Hp_8Gy_6h_vs_Hp_0Gy_6h
PALMD	0.0101606	-0.570651	Hp_8Gy_6h_vs_Hp_0Gy_6h
ANKRD12	0.0102554	-0.512281	Hp_8Gy_6h_vs_Hp_0Gy_6h
ARHGAP35	0.0104706	-0.478222	Hp_8Gy_6h_vs_Hp_0Gy_6h
RTL5	0.0105445	0.686111	Hp_8Gy_6h_vs_Hp_0Gy_6h
NUDT16	0.0107384	-0.438857	Hp_8Gy_6h_vs_Hp_0Gy_6h
SLC25A44	0.0112338	-0.444061	Hp_8Gy_6h_vs_Hp_0Gy_6h
TAF3	0.0114717	0.592068	Hp_8Gy_6h_vs_Hp_0Gy_6h
DENND4C	0.0115421	-0.458214	Hp_8Gy_6h_vs_Hp_0Gy_6h
C1orf115	0.0115421	-0.434494	Hp_8Gy_6h_vs_Hp_0Gy_6h
WNK3	0.011547	-0.773101	Hp_8Gy_6h_vs_Hp_0Gy_6h
RHOBTB1	0.0117387	0.653295	Hp_8Gy_6h_vs_Hp_0Gy_6h
MBNL1	0.0124099	-0.452321	Hp_8Gy_6h_vs_Hp_0Gy_6h
RHOBTB3	0.0125417	-0.497377	Hp_8Gy_6h_vs_Hp_0Gy_6h
MFSD2A	0.0125417	-1.03789	Hp_8Gy_6h_vs_Hp_0Gy_6h
TIAL1	0.012574	-0.402546	Hp_8Gy_6h_vs_Hp_0Gy_6h
FMNL2	0.0129301	0.63415	Hp_8Gy_6h_vs_Hp_0Gy_6h
FMR1	0.0131012	-0.438545	Hp_8Gy_6h_vs_Hp_0Gy_6h
RMDN2	0.0131012	-0.730419	Hp_8Gy_6h_vs_Hp_0Gy_6h
TENT4B	0.0131012	-0.586502	Hp_8Gy_6h_vs_Hp_0Gy_6h
TBL1XR1	0.0131012	-0.497481	Hp_8Gy_6h_vs_Hp_0Gy_6h
MAGI3	0.0132523	-0.52096	Hp_8Gy_6h_vs_Hp_0Gy_6h
LAMB3	0.0132588	0.559821	Hp_8Gy_6h_vs_Hp_0Gy_6h
SHTN1	0.0133364	-0.486106	Hp_8Gy_6h_vs_Hp_0Gy_6h
TRIB3	0.013546	-0.604919	Hp_8Gy_6h_vs_Hp_0Gy_6h
APCDD1L	0.013546	1.93468	Hp_8Gy_6h_vs_Hp_0Gy_6h
CBX5	0.0136649	-0.391522	Hp_8Gy_6h_vs_Hp_0Gy_6h
SMTN	0.0138913	0.608351	Hp_8Gy_6h_vs_Hp_0Gy_6h
IDH1	0.0141451	-0.436374	Hp_8Gy_6h_vs_Hp_0Gy_6h
NFIA	0.0142636	-0.469012	Hp_8Gy_6h_vs_Hp_0Gy_6h
TNS2	0.0143377	-0.578996	Hp_8Gy_6h_vs_Hp_0Gy_6h
NACC1	0.0143377	0.564923	Hp_8Gy_6h_vs_Hp_0Gy_6h
NIPSNAP3A	0.0146553	-0.524937	Hp_8Gy_6h_vs_Hp_0Gy_6h
PRPSAP1	0.014691	-0.513146	Hp_8Gy_6h_vs_Hp_0Gy_6h
FBXO22	0.014691	0.484214	Hp_8Gy_6h_vs_Hp_0Gy_6h
PRKX	0.014691	0.675271	Hp_8Gy_6h_vs_Hp_0Gy_6h
ACTG1	0.014691	0.450603	Hp_8Gy_6h_vs_Hp_0Gy_6h
APOBEC3C	0.014691	1.02076	Hp_8Gy_6h_vs_Hp_0Gy_6h
STC1	0.0148168	1.8051	Hp_8Gy_6h_vs_Hp_0Gy_6h
GLUD1	0.014839	-0.452092	Hp_8Gy_6h_vs_Hp_0Gy_6h
CDR2	0.0150765	-0.448314	Hp_8Gy_6h_vs_Hp_0Gy_6h
MICU3	0.0150765	-0.723594	Hp_8Gy_6h_vs_Hp_0Gy_6h
TUBA4A	0.0153553	0.529064	Hp_8Gy_6h_vs_Hp_0Gy_6h
SPOCD1	0.0159234	0.903219	Hp_8Gy_6h_vs_Hp_0Gy_6h
BAG4	0.0164466	-0.484185	Hp_8Gy_6h_vs_Hp_0Gy_6h
TPP2	0.0164771	-0.407981	Hp_8Gy_6h_vs_Hp_0Gy_6h
MAT2A	0.0165451	-0.385949	Hp_8Gy_6h_vs_Hp_0Gy_6h
ELOVL6	0.0166149	-0.531112	Hp_8Gy_6h_vs_Hp_0Gy_6h
MAF	0.0166819	-0.593372	Hp_8Gy_6h_vs_Hp_0Gy_6h
TEP1	0.016861	0.559683	Hp_8Gy_6h_vs_Hp_0Gy_6h
HMGA1	0.016861	0.683389	Hp_8Gy_6h_vs_Hp_0Gy_6h
G6PD	0.016861	0.628583	Hp_8Gy_6h_vs_Hp_0Gy_6h
SCMH1	0.0170843	-0.490069	Hp_8Gy_6h_vs_Hp_0Gy_6h
PBDC1	0.0170843	0.541367	Hp_8Gy_6h_vs_Hp_0Gy_6h
BLTP3B	0.0170843	-0.433503	Hp_8Gy_6h_vs_Hp_0Gy_6h
CDC42BPA	0.0170843	-0.441504	Hp_8Gy_6h_vs_Hp_0Gy_6h
HNMT	0.0170843	-0.481603	Hp_8Gy_6h_vs_Hp_0Gy_6h
CYP2D7	0.0170843	-0.788233	Hp_8Gy_6h_vs_Hp_0Gy_6h
MRPL35	0.0170962	-0.498486	Hp_8Gy_6h_vs_Hp_0Gy_6h
SRP9	0.0170962	-0.388834	Hp_8Gy_6h_vs_Hp_0Gy_6h
LDLRAD3	0.0171362	0.826281	Hp_8Gy_6h_vs_Hp_0Gy_6h
FRY	0.017574	-0.484226	Hp_8Gy_6h_vs_Hp_0Gy_6h
STK39	0.017574	0.712077	Hp_8Gy_6h_vs_Hp_0Gy_6h
SYTL4	0.0176439	-0.526079	Hp_8Gy_6h_vs_Hp_0Gy_6h
FBXL5	0.0176525	-0.496212	Hp_8Gy_6h_vs_Hp_0Gy_6h
SDC2	0.0176525	-0.506749	Hp_8Gy_6h_vs_Hp_0Gy_6h
ZBTB38	0.0176525	-0.463544	Hp_8Gy_6h_vs_Hp_0Gy_6h
THSD1	0.0185546	0.982293	Hp_8Gy_6h_vs_Hp_0Gy_6h
MYOF	0.0187138	0.442103	Hp_8Gy_6h_vs_Hp_0Gy_6h
MANEA	0.0187443	-0.607918	Hp_8Gy_6h_vs_Hp_0Gy_6h
FHL2	0.0187858	0.571723	Hp_8Gy_6h_vs_Hp_0Gy_6h
MMUT	0.0187858	-0.490554	Hp_8Gy_6h_vs_Hp_0Gy_6h
ASTN2	0.0187858	0.795178	Hp_8Gy_6h_vs_Hp_0Gy_6h
NECAP2	0.0187858	0.501498	Hp_8Gy_6h_vs_Hp_0Gy_6h
B3GNT2	0.0187858	-0.580852	Hp_8Gy_6h_vs_Hp_0Gy_6h
GOLGA1	0.0190196	-0.407376	Hp_8Gy_6h_vs_Hp_0Gy_6h
PID1	0.0194093	-0.687882	Hp_8Gy_6h_vs_Hp_0Gy_6h
WDR19	0.0194225	-0.554519	Hp_8Gy_6h_vs_Hp_0Gy_6h
CAMK2N1	0.0195474	-0.511774	Hp_8Gy_6h_vs_Hp_0Gy_6h
RBP5	0.0199201	-0.59933	Hp_8Gy_6h_vs_Hp_0Gy_6h
ZNF512B	0.0199201	-0.500467	Hp_8Gy_6h_vs_Hp_0Gy_6h
RXRA	0.0205473	-0.4219	Hp_8Gy_6h_vs_Hp_0Gy_6h
SRC	0.0205898	0.535903	Hp_8Gy_6h_vs_Hp_0Gy_6h
THSD4	0.0205999	0.515095	Hp_8Gy_6h_vs_Hp_0Gy_6h
CLCN5	0.0206086	-0.534815	Hp_8Gy_6h_vs_Hp_0Gy_6h
PLXNA2	0.0206111	0.491608	Hp_8Gy_6h_vs_Hp_0Gy_6h
PLEKHA5	0.0208942	-0.401256	Hp_8Gy_6h_vs_Hp_0Gy_6h
PLK3	0.0208942	0.654121	Hp_8Gy_6h_vs_Hp_0Gy_6h
ETS1	0.0211589	0.44039	Hp_8Gy_6h_vs_Hp_0Gy_6h
STING1	0.0213465	1.00405	Hp_8Gy_6h_vs_Hp_0Gy_6h
ZMYM2	0.0215622	-0.480095	Hp_8Gy_6h_vs_Hp_0Gy_6h
NDUFB1	0.0216132	-0.585203	Hp_8Gy_6h_vs_Hp_0Gy_6h
TENT5A	0.0216379	0.488927	Hp_8Gy_6h_vs_Hp_0Gy_6h
PPARD	0.0219441	0.528896	Hp_8Gy_6h_vs_Hp_0Gy_6h
RRP12	0.0225443	0.433536	Hp_8Gy_6h_vs_Hp_0Gy_6h
ABLIM1	0.0225443	0.376218	Hp_8Gy_6h_vs_Hp_0Gy_6h
PARP9	0.0225443	-0.387213	Hp_8Gy_6h_vs_Hp_0Gy_6h
KANK2	0.0225443	-0.523107	Hp_8Gy_6h_vs_Hp_0Gy_6h
PPARA	0.0226561	-0.581196	Hp_8Gy_6h_vs_Hp_0Gy_6h
SCAPER	0.0226586	-0.474978	Hp_8Gy_6h_vs_Hp_0Gy_6h
MTHFD1	0.0227731	-0.331309	Hp_8Gy_6h_vs_Hp_0Gy_6h
ADRA1A	0.0229014	-0.702355	Hp_8Gy_6h_vs_Hp_0Gy_6h
KIAA0513	0.0238989	0.495965	Hp_8Gy_6h_vs_Hp_0Gy_6h
CEBPG	0.0240169	-0.404855	Hp_8Gy_6h_vs_Hp_0Gy_6h
SLC20A1	0.0243406	-0.402484	Hp_8Gy_6h_vs_Hp_0Gy_6h
MARCKSL1	0.0243406	0.588901	Hp_8Gy_6h_vs_Hp_0Gy_6h
HMGN3	0.0248775	-0.51952	Hp_8Gy_6h_vs_Hp_0Gy_6h
NFIB	0.0248775	-0.425586	Hp_8Gy_6h_vs_Hp_0Gy_6h
MED13	0.0248978	-0.412494	Hp_8Gy_6h_vs_Hp_0Gy_6h
INHBE	0.0248978	-0.54047	Hp_8Gy_6h_vs_Hp_0Gy_6h
PDP2	0.0250688	-0.510966	Hp_8Gy_6h_vs_Hp_0Gy_6h
ST3GAL1	0.0256224	-0.400819	Hp_8Gy_6h_vs_Hp_0Gy_6h
EVI5	0.0257021	-0.513903	Hp_8Gy_6h_vs_Hp_0Gy_6h
AKIRIN2	0.0257021	-0.439859	Hp_8Gy_6h_vs_Hp_0Gy_6h
ZNF254	0.0257021	-0.676962	Hp_8Gy_6h_vs_Hp_0Gy_6h
ICE2	0.025707	-0.548094	Hp_8Gy_6h_vs_Hp_0Gy_6h
HECTD1	0.025742	-0.360767	Hp_8Gy_6h_vs_Hp_0Gy_6h
ZNF33B	0.0259136	-0.613805	Hp_8Gy_6h_vs_Hp_0Gy_6h
CYP7A1	0.0260507	-1.4805	Hp_8Gy_6h_vs_Hp_0Gy_6h
CDKN2B	0.0268004	0.708759	Hp_8Gy_6h_vs_Hp_0Gy_6h
ABCD3	0.0269667	-0.380207	Hp_8Gy_6h_vs_Hp_0Gy_6h
RAP2C	0.0269667	-0.507612	Hp_8Gy_6h_vs_Hp_0Gy_6h
ABCG8	0.0269667	-0.753516	Hp_8Gy_6h_vs_Hp_0Gy_6h
GLRX	0.0276205	-0.543952	Hp_8Gy_6h_vs_Hp_0Gy_6h
SLC17A2	0.0279757	-1.02351	Hp_8Gy_6h_vs_Hp_0Gy_6h
PDCD4	0.0279757	-0.397244	Hp_8Gy_6h_vs_Hp_0Gy_6h
DCUN1D4	0.0283028	-0.403765	Hp_8Gy_6h_vs_Hp_0Gy_6h
INPP1	0.0284112	0.55273	Hp_8Gy_6h_vs_Hp_0Gy_6h
TMEM132A	0.0286043	0.831715	Hp_8Gy_6h_vs_Hp_0Gy_6h
NMD3	0.0287539	-0.388223	Hp_8Gy_6h_vs_Hp_0Gy_6h
AGFG2	0.0288219	-0.466252	Hp_8Gy_6h_vs_Hp_0Gy_6h
PDE8A	0.0295429	-0.369675	Hp_8Gy_6h_vs_Hp_0Gy_6h
UCK2	0.0297414	0.503594	Hp_8Gy_6h_vs_Hp_0Gy_6h
MSH6	0.0302911	-0.348827	Hp_8Gy_6h_vs_Hp_0Gy_6h
MMP14	0.0305029	0.491204	Hp_8Gy_6h_vs_Hp_0Gy_6h
BDH2	0.0305895	-0.476504	Hp_8Gy_6h_vs_Hp_0Gy_6h
GPR180	0.0306058	-0.572976	Hp_8Gy_6h_vs_Hp_0Gy_6h
PMAIP1	0.0307136	1.01827	Hp_8Gy_6h_vs_Hp_0Gy_6h
ATP2B2	0.0307136	-0.861561	Hp_8Gy_6h_vs_Hp_0Gy_6h
ST6GAL1	0.03109	-0.41834	Hp_8Gy_6h_vs_Hp_0Gy_6h
BRCA1	0.0311931	-0.548692	Hp_8Gy_6h_vs_Hp_0Gy_6h
RIOK2	0.0318582	-0.492651	Hp_8Gy_6h_vs_Hp_0Gy_6h
DPYD	0.0319177	-0.449242	Hp_8Gy_6h_vs_Hp_0Gy_6h
TLE1	0.0319177	0.488897	Hp_8Gy_6h_vs_Hp_0Gy_6h
DUOX2	0.0319852	1.25053	Hp_8Gy_6h_vs_Hp_0Gy_6h
MTCL2	0.0324703	0.615917	Hp_8Gy_6h_vs_Hp_0Gy_6h
CD276	0.0329991	0.428145	Hp_8Gy_6h_vs_Hp_0Gy_6h
ZNF652	0.0332344	-0.438471	Hp_8Gy_6h_vs_Hp_0Gy_6h
DDI2	0.0334859	-0.436366	Hp_8Gy_6h_vs_Hp_0Gy_6h
CNN2	0.0336478	0.442579	Hp_8Gy_6h_vs_Hp_0Gy_6h
DDX17	0.0340961	-0.325657	Hp_8Gy_6h_vs_Hp_0Gy_6h
SOWAHC	0.0341916	-0.600183	Hp_8Gy_6h_vs_Hp_0Gy_6h
XPO1	0.0342375	-0.386755	Hp_8Gy_6h_vs_Hp_0Gy_6h
CSRP2	0.0344713	-0.556691	Hp_8Gy_6h_vs_Hp_0Gy_6h
ZMYND11	0.0345012	-0.332316	Hp_8Gy_6h_vs_Hp_0Gy_6h
HAVCR1	0.0345012	1.32414	Hp_8Gy_6h_vs_Hp_0Gy_6h
ZC3H14	0.0345888	-0.360891	Hp_8Gy_6h_vs_Hp_0Gy_6h
ZMAT3	0.0345888	0.382174	Hp_8Gy_6h_vs_Hp_0Gy_6h
IVNS1ABP	0.0347815	-0.420119	Hp_8Gy_6h_vs_Hp_0Gy_6h
AASS	0.0349174	-0.618162	Hp_8Gy_6h_vs_Hp_0Gy_6h
IRAK2	0.0349174	0.574743	Hp_8Gy_6h_vs_Hp_0Gy_6h
GGH	0.0349174	-0.434972	Hp_8Gy_6h_vs_Hp_0Gy_6h
LRIG1	0.0349174	-0.592729	Hp_8Gy_6h_vs_Hp_0Gy_6h
KLHL8	0.0349174	-0.531971	Hp_8Gy_6h_vs_Hp_0Gy_6h
CCDC117	0.0349174	-0.38297	Hp_8Gy_6h_vs_Hp_0Gy_6h
ZHX1	0.0349174	-0.543723	Hp_8Gy_6h_vs_Hp_0Gy_6h
FSTL1	0.035096	0.390274	Hp_8Gy_6h_vs_Hp_0Gy_6h
KSR1	0.0353477	0.48965	Hp_8Gy_6h_vs_Hp_0Gy_6h
SLC43A3	0.0360477	-0.534756	Hp_8Gy_6h_vs_Hp_0Gy_6h
LIMK1	0.0360967	0.638347	Hp_8Gy_6h_vs_Hp_0Gy_6h
SMC3	0.0360967	-0.441085	Hp_8Gy_6h_vs_Hp_0Gy_6h
HOOK3	0.0360967	-0.447814	Hp_8Gy_6h_vs_Hp_0Gy_6h
UBE2K	0.036474	-0.394087	Hp_8Gy_6h_vs_Hp_0Gy_6h
VWCE	0.0370733	0.571727	Hp_8Gy_6h_vs_Hp_0Gy_6h
STX7	0.0374833	-0.40552	Hp_8Gy_6h_vs_Hp_0Gy_6h
HPSE	0.0374833	0.992841	Hp_8Gy_6h_vs_Hp_0Gy_6h
EMCN	0.0379066	-1.15163	Hp_8Gy_6h_vs_Hp_0Gy_6h
G0S2	0.038154	-0.619817	Hp_8Gy_6h_vs_Hp_0Gy_6h
MINPP1	0.0383167	-0.539595	Hp_8Gy_6h_vs_Hp_0Gy_6h
DAGLA	0.0390802	0.954436	Hp_8Gy_6h_vs_Hp_0Gy_6h
RIOX2	0.039202	-0.447418	Hp_8Gy_6h_vs_Hp_0Gy_6h
NECTIN3	0.0394383	-0.45766	Hp_8Gy_6h_vs_Hp_0Gy_6h
LBR	0.0395802	-0.396913	Hp_8Gy_6h_vs_Hp_0Gy_6h
PGM2L1	0.0398866	0.557667	Hp_8Gy_6h_vs_Hp_0Gy_6h
YBX3	0.0402536	0.516558	Hp_8Gy_6h_vs_Hp_0Gy_6h
GBP1	0.0402536	0.432707	Hp_8Gy_6h_vs_Hp_0Gy_6h
DCP1B	0.0403757	0.511961	Hp_8Gy_6h_vs_Hp_0Gy_6h
FUT6	0.0406312	-0.828664	Hp_8Gy_6h_vs_Hp_0Gy_6h
ARVCF	0.0411592	0.660575	Hp_8Gy_6h_vs_Hp_0Gy_6h
KANK1	0.0411592	0.337344	Hp_8Gy_6h_vs_Hp_0Gy_6h
GHR	0.0411592	-0.558267	Hp_8Gy_6h_vs_Hp_0Gy_6h
ANGPTL2	0.0411592	0.868041	Hp_8Gy_6h_vs_Hp_0Gy_6h
IGSF1	0.0411592	1.23347	Hp_8Gy_6h_vs_Hp_0Gy_6h
YWHAG	0.0411592	0.319671	Hp_8Gy_6h_vs_Hp_0Gy_6h
POM121C	0.0414775	0.474707	Hp_8Gy_6h_vs_Hp_0Gy_6h
SLC66A2	0.0415168	-0.47817	Hp_8Gy_6h_vs_Hp_0Gy_6h
SEC14L1	0.0415168	0.41653	Hp_8Gy_6h_vs_Hp_0Gy_6h
CREB5	0.0415168	0.618356	Hp_8Gy_6h_vs_Hp_0Gy_6h
MIA2	0.0415168	-0.3468	Hp_8Gy_6h_vs_Hp_0Gy_6h
ABCA6	0.0415168	-0.606598	Hp_8Gy_6h_vs_Hp_0Gy_6h
NAPEPLD	0.0415168	-0.578473	Hp_8Gy_6h_vs_Hp_0Gy_6h
LMBRD1	0.0415168	-0.467205	Hp_8Gy_6h_vs_Hp_0Gy_6h
ROBO1	0.0415168	0.605952	Hp_8Gy_6h_vs_Hp_0Gy_6h
PCYOX1	0.041573	-0.385007	Hp_8Gy_6h_vs_Hp_0Gy_6h
SCP2	0.041573	-0.369017	Hp_8Gy_6h_vs_Hp_0Gy_6h
GNAI1	0.041573	0.394931	Hp_8Gy_6h_vs_Hp_0Gy_6h
OGT	0.041573	-0.379465	Hp_8Gy_6h_vs_Hp_0Gy_6h
PNMA1	0.041573	0.478045	Hp_8Gy_6h_vs_Hp_0Gy_6h
FAS	0.0417675	0.484684	Hp_8Gy_6h_vs_Hp_0Gy_6h
HAPSTR1	0.0417675	-0.397911	Hp_8Gy_6h_vs_Hp_0Gy_6h
PCMTD2	0.0419504	-0.498617	Hp_8Gy_6h_vs_Hp_0Gy_6h
PDLIM7	0.0422155	0.556652	Hp_8Gy_6h_vs_Hp_0Gy_6h
EPB41L2	0.0426759	0.344844	Hp_8Gy_6h_vs_Hp_0Gy_6h
HINT3	0.0426759	-0.511891	Hp_8Gy_6h_vs_Hp_0Gy_6h
GADD45A	0.0426759	0.443749	Hp_8Gy_6h_vs_Hp_0Gy_6h
RNF217	0.0426759	-0.586197	Hp_8Gy_6h_vs_Hp_0Gy_6h
SRSF2	0.0426759	-0.576116	Hp_8Gy_6h_vs_Hp_0Gy_6h
SLIT2	0.0430495	0.66644	Hp_8Gy_6h_vs_Hp_0Gy_6h
ZFP1	0.0437079	-0.723323	Hp_8Gy_6h_vs_Hp_0Gy_6h
NOCT	0.044056	0.713991	Hp_8Gy_6h_vs_Hp_0Gy_6h
RARS2	0.0448275	-0.330594	Hp_8Gy_6h_vs_Hp_0Gy_6h
XRN1	0.0450392	-0.349685	Hp_8Gy_6h_vs_Hp_0Gy_6h
ZCCHC14	0.0450392	-0.511287	Hp_8Gy_6h_vs_Hp_0Gy_6h
TMEM135	0.0450392	-0.425558	Hp_8Gy_6h_vs_Hp_0Gy_6h
RALGAPA2	0.0450392	-0.464289	Hp_8Gy_6h_vs_Hp_0Gy_6h
PDHB	0.0451761	-0.364962	Hp_8Gy_6h_vs_Hp_0Gy_6h
SUOX	0.045276	-0.435487	Hp_8Gy_6h_vs_Hp_0Gy_6h
PES1	0.0454101	0.358673	Hp_8Gy_6h_vs_Hp_0Gy_6h
SLC46A3	0.0454101	-0.520489	Hp_8Gy_6h_vs_Hp_0Gy_6h
TAT	0.045725	-1.01831	Hp_8Gy_6h_vs_Hp_0Gy_6h
ERF	0.0471645	-0.494056	Hp_8Gy_6h_vs_Hp_0Gy_6h
ETV6	0.047249	-0.474348	Hp_8Gy_6h_vs_Hp_0Gy_6h
ZNF267	0.0472609	0.55429	Hp_8Gy_6h_vs_Hp_0Gy_6h
TUT4	0.0473296	-0.496751	Hp_8Gy_6h_vs_Hp_0Gy_6h
PPP1R13L	0.0480296	0.501737	Hp_8Gy_6h_vs_Hp_0Gy_6h
FAM8A1	0.0484781	-0.411491	Hp_8Gy_6h_vs_Hp_0Gy_6h
TMEM123	0.0484781	-0.343571	Hp_8Gy_6h_vs_Hp_0Gy_6h
FAM20C	0.0488187	-0.467682	Hp_8Gy_6h_vs_Hp_0Gy_6h
CAVIN3	0.0489773	3.36609	Hp_8Gy_6h_vs_Hp_0Gy_6h
MICALL2	0.0495557	0.609672	Hp_8Gy_6h_vs_Hp_0Gy_6h
SHFL	0.0499194	-0.498982	Hp_8Gy_6h_vs_Hp_0Gy_6h
NBEAL1	0.0499194	-0.54583	Hp_8Gy_6h_vs_Hp_0Gy_6h
TOR1AIP2	0.0499194	-0.338189	Hp_8Gy_6h_vs_Hp_0Gy_6h
BRMS1	0.0499194	0.467879	Hp_8Gy_6h_vs_Hp_0Gy_6h
HGS	0.0499194	0.437103	Hp_8Gy_6h_vs_Hp_0Gy_6h
NBPF12	0.0499194	-0.512944	Hp_8Gy_6h_vs_Hp_0Gy_6h
PAICS	0.0499592	-0.383289	Hp_8Gy_6h_vs_Hp_0Gy_6h
CDKN1A	1.15012416669359e-23	1.21629	Hp_4Gy_24h_vs_Hp_0Gy_24h
FDXR	1.15012416669359e-23	1.50295	Hp_4Gy_24h_vs_Hp_0Gy_24h
STOM	1.84225893137325e-17	1.02579	Hp_4Gy_24h_vs_Hp_0Gy_24h
PHLDA3	1.04583656472824e-16	1.59802	Hp_4Gy_24h_vs_Hp_0Gy_24h
GDF15	5.33359091930289e-16	1.62434	Hp_4Gy_24h_vs_Hp_0Gy_24h
MDM2	5.62818864754868e-16	1.07598	Hp_4Gy_24h_vs_Hp_0Gy_24h
RRM2B	1.09124598778009e-15	0.982587	Hp_4Gy_24h_vs_Hp_0Gy_24h
DDB2	3.628423547287e-14	1.22626	Hp_4Gy_24h_vs_Hp_0Gy_24h
SPATA18	8.48566862241112e-12	1.26364	Hp_4Gy_24h_vs_Hp_0Gy_24h
SBF2	1.31119905926035e-10	0.889036	Hp_4Gy_24h_vs_Hp_0Gy_24h
TRIM22	8.12691314767697e-10	0.728509	Hp_4Gy_24h_vs_Hp_0Gy_24h
GSN	2.33660014470834e-08	0.730162	Hp_4Gy_24h_vs_Hp_0Gy_24h
PCNA	2.23612639321841e-07	0.957226	Hp_4Gy_24h_vs_Hp_0Gy_24h
SESN1	3.90942457788507e-06	0.839693	Hp_4Gy_24h_vs_Hp_0Gy_24h
AEN	1.08059297171767e-05	0.791037	Hp_4Gy_24h_vs_Hp_0Gy_24h
POLH	1.3246445654813e-05	0.818924	Hp_4Gy_24h_vs_Hp_0Gy_24h
HRAS	1.3246445654813e-05	0.916297	Hp_4Gy_24h_vs_Hp_0Gy_24h
BTG2	1.51980502229439e-05	0.90157	Hp_4Gy_24h_vs_Hp_0Gy_24h
THSD1	3.53891259121177e-05	1.6118	Hp_4Gy_24h_vs_Hp_0Gy_24h
INPP5D	4.24500435447049e-05	1.08702	Hp_4Gy_24h_vs_Hp_0Gy_24h
LIG1	4.52929881522415e-05	0.854573	Hp_4Gy_24h_vs_Hp_0Gy_24h
BBC3	7.5615458864669e-05	0.964899	Hp_4Gy_24h_vs_Hp_0Gy_24h
PTPRU	0.000104372	0.888201	Hp_4Gy_24h_vs_Hp_0Gy_24h
CDIP1	0.000311052	0.823321	Hp_4Gy_24h_vs_Hp_0Gy_24h
LIF	0.000313242	1.4025	Hp_4Gy_24h_vs_Hp_0Gy_24h
TRIAP1	0.000371447	0.641114	Hp_4Gy_24h_vs_Hp_0Gy_24h
TBX18	0.000444572	1.38858	Hp_4Gy_24h_vs_Hp_0Gy_24h
NCOA7	0.000493204	-0.580446	Hp_4Gy_24h_vs_Hp_0Gy_24h
MR1	0.000506919	0.800126	Hp_4Gy_24h_vs_Hp_0Gy_24h
BAX	0.000605319	0.662272	Hp_4Gy_24h_vs_Hp_0Gy_24h
ISCU	0.000683188	0.579349	Hp_4Gy_24h_vs_Hp_0Gy_24h
ARHGEF3	0.000683188	0.931175	Hp_4Gy_24h_vs_Hp_0Gy_24h
SLC20A1	0.000703764	-0.56029	Hp_4Gy_24h_vs_Hp_0Gy_24h
PLK2	0.000791642	0.668363	Hp_4Gy_24h_vs_Hp_0Gy_24h
CIAO2A	0.00145728	-0.602455	Hp_4Gy_24h_vs_Hp_0Gy_24h
NTPCR	0.00184613	0.645621	Hp_4Gy_24h_vs_Hp_0Gy_24h
TYMS	0.00322577	1.03191	Hp_4Gy_24h_vs_Hp_0Gy_24h
DEPP1	0.00333334	-0.929769	Hp_4Gy_24h_vs_Hp_0Gy_24h
FHL2	0.00341461	0.723134	Hp_4Gy_24h_vs_Hp_0Gy_24h
TPM4	0.00341461	-0.453454	Hp_4Gy_24h_vs_Hp_0Gy_24h
PRKX	0.00431109	0.777421	Hp_4Gy_24h_vs_Hp_0Gy_24h
H1-5	0.00431109	-1.43337	Hp_4Gy_24h_vs_Hp_0Gy_24h
MYO10	0.00474066	0.632531	Hp_4Gy_24h_vs_Hp_0Gy_24h
HOXB7	0.00481966	1.62028	Hp_4Gy_24h_vs_Hp_0Gy_24h
VWCE	0.00494323	0.752312	Hp_4Gy_24h_vs_Hp_0Gy_24h
DPYSL3	0.00602361	0.863895	Hp_4Gy_24h_vs_Hp_0Gy_24h
PPM1D	0.00695491	0.638992	Hp_4Gy_24h_vs_Hp_0Gy_24h
INKA2	0.00695491	0.772951	Hp_4Gy_24h_vs_Hp_0Gy_24h
SERPINB9	0.00743523	-0.771988	Hp_4Gy_24h_vs_Hp_0Gy_24h
MAP3K20	0.00743546	-0.409577	Hp_4Gy_24h_vs_Hp_0Gy_24h
TNFRSF10D	0.00743546	0.565402	Hp_4Gy_24h_vs_Hp_0Gy_24h
MKI67	0.00752349	-0.795246	Hp_4Gy_24h_vs_Hp_0Gy_24h
TMEM123	0.00795645	-0.45509	Hp_4Gy_24h_vs_Hp_0Gy_24h
ZNF664	0.00855531	-0.4954	Hp_4Gy_24h_vs_Hp_0Gy_24h
ZMPSTE24	0.0124633	-0.402152	Hp_4Gy_24h_vs_Hp_0Gy_24h
EDIL3	0.0137014	0.948917	Hp_4Gy_24h_vs_Hp_0Gy_24h
ARRDC3	0.0144264	-0.559096	Hp_4Gy_24h_vs_Hp_0Gy_24h
FUBP1	0.0151201	-0.393744	Hp_4Gy_24h_vs_Hp_0Gy_24h
BHLHE40	0.0157079	-0.516956	Hp_4Gy_24h_vs_Hp_0Gy_24h
JUN	0.0162697	-0.51614	Hp_4Gy_24h_vs_Hp_0Gy_24h
GPHN	0.0165152	0.673636	Hp_4Gy_24h_vs_Hp_0Gy_24h
HES2	0.0170726	0.916489	Hp_4Gy_24h_vs_Hp_0Gy_24h
MTHFD1	0.0175973	-0.375054	Hp_4Gy_24h_vs_Hp_0Gy_24h
APBA2	0.0179218	1.17661	Hp_4Gy_24h_vs_Hp_0Gy_24h
UAP1L1	0.0179218	1.11162	Hp_4Gy_24h_vs_Hp_0Gy_24h
TPM1	0.02143	-0.493027	Hp_4Gy_24h_vs_Hp_0Gy_24h
MBOAT7	0.0227379	0.606218	Hp_4Gy_24h_vs_Hp_0Gy_24h
TM4SF1	0.0228512	-0.592482	Hp_4Gy_24h_vs_Hp_0Gy_24h
SOD1	0.0229761	-0.422879	Hp_4Gy_24h_vs_Hp_0Gy_24h
DGKA	0.0241129	0.706946	Hp_4Gy_24h_vs_Hp_0Gy_24h
SLC7A5	0.0242092	0.65554	Hp_4Gy_24h_vs_Hp_0Gy_24h
ANLN	0.0254652	-1.0233	Hp_4Gy_24h_vs_Hp_0Gy_24h
MDFIC	0.0270508	-0.502893	Hp_4Gy_24h_vs_Hp_0Gy_24h
THAP12	0.0271075	-0.544625	Hp_4Gy_24h_vs_Hp_0Gy_24h
VNN1	0.0273607	-0.387253	Hp_4Gy_24h_vs_Hp_0Gy_24h
CACYBP	0.0273607	-0.384206	Hp_4Gy_24h_vs_Hp_0Gy_24h
HNRNPA2B1	0.0273607	-0.347964	Hp_4Gy_24h_vs_Hp_0Gy_24h
SHISA5	0.0273607	-0.399942	Hp_4Gy_24h_vs_Hp_0Gy_24h
TCEA2	0.0273607	-0.588876	Hp_4Gy_24h_vs_Hp_0Gy_24h
DAXX	0.0274714	-0.457642	Hp_4Gy_24h_vs_Hp_0Gy_24h
TUBE1	0.0289824	-0.677217	Hp_4Gy_24h_vs_Hp_0Gy_24h
KLHDC7A	0.0289824	0.731106	Hp_4Gy_24h_vs_Hp_0Gy_24h
UGP2	0.0300685	-0.443373	Hp_4Gy_24h_vs_Hp_0Gy_24h
FADS1	0.0330209	0.474672	Hp_4Gy_24h_vs_Hp_0Gy_24h
SET	0.0352376	-0.330092	Hp_4Gy_24h_vs_Hp_0Gy_24h
CRACR2A	0.0352376	0.983805	Hp_4Gy_24h_vs_Hp_0Gy_24h
PRMT2	0.0352376	-0.419965	Hp_4Gy_24h_vs_Hp_0Gy_24h
PPP4R2	0.0352376	-0.459803	Hp_4Gy_24h_vs_Hp_0Gy_24h
SH3GLB1	0.0361675	-0.362017	Hp_4Gy_24h_vs_Hp_0Gy_24h
PER3	0.0374352	-0.550991	Hp_4Gy_24h_vs_Hp_0Gy_24h
EIF3J	0.0374352	-0.480612	Hp_4Gy_24h_vs_Hp_0Gy_24h
TBC1D15	0.0374352	-0.436063	Hp_4Gy_24h_vs_Hp_0Gy_24h
ZNRD2	0.0374352	0.616282	Hp_4Gy_24h_vs_Hp_0Gy_24h
GABPA	0.0374446	-0.532318	Hp_4Gy_24h_vs_Hp_0Gy_24h
HTATSF1	0.0394067	-0.433739	Hp_4Gy_24h_vs_Hp_0Gy_24h
ZMAT3	0.0411191	0.413629	Hp_4Gy_24h_vs_Hp_0Gy_24h
ACTR2	0.0421235	-0.407858	Hp_4Gy_24h_vs_Hp_0Gy_24h
ARMCX3	0.0461145	-0.488585	Hp_4Gy_24h_vs_Hp_0Gy_24h
FLRT2	0.046471	0.791268	Hp_4Gy_24h_vs_Hp_0Gy_24h
FDXR	3.00260641312307e-35	1.81187	Hp_8Gy_24h_vs_Hp_0Gy_24h
CDKN1A	5.52744584712642e-34	1.44042	Hp_8Gy_24h_vs_Hp_0Gy_24h
STOM	2.798747844472e-25	1.21604	Hp_8Gy_24h_vs_Hp_0Gy_24h
SBF2	7.48258471662583e-25	1.32072	Hp_8Gy_24h_vs_Hp_0Gy_24h
GDF15	2.51912291547694e-23	1.92956	Hp_8Gy_24h_vs_Hp_0Gy_24h
PHLDA3	1.94986311241373e-21	1.7852	Hp_8Gy_24h_vs_Hp_0Gy_24h
SPATA18	1.26459072730502e-19	1.59428	Hp_8Gy_24h_vs_Hp_0Gy_24h
RRM2B	5.37165402737317e-18	1.04604	Hp_8Gy_24h_vs_Hp_0Gy_24h
MDM2	9.14334707823337e-18	1.12523	Hp_8Gy_24h_vs_Hp_0Gy_24h
DDB2	2.51278944357548e-16	1.30705	Hp_8Gy_24h_vs_Hp_0Gy_24h
PCNA	8.78985699116304e-16	1.33902	Hp_8Gy_24h_vs_Hp_0Gy_24h
TRIM22	8.83777700525875e-13	0.818941	Hp_8Gy_24h_vs_Hp_0Gy_24h
BTG2	6.6635065890764e-10	1.16017	Hp_8Gy_24h_vs_Hp_0Gy_24h
GSN	3.95059394463994e-09	0.757445	Hp_8Gy_24h_vs_Hp_0Gy_24h
TM4SF1	4.00141042649621e-09	-1.12529	Hp_8Gy_24h_vs_Hp_0Gy_24h
TYMS	4.04126346754157e-09	1.60639	Hp_8Gy_24h_vs_Hp_0Gy_24h
MYO10	1.8488908806845e-08	0.983502	Hp_8Gy_24h_vs_Hp_0Gy_24h
LIG1	2.29957585086533e-08	1.05712	Hp_8Gy_24h_vs_Hp_0Gy_24h
ARHGEF3	2.29957585086533e-08	1.28473	Hp_8Gy_24h_vs_Hp_0Gy_24h
POLH	2.5422388841439e-08	0.964353	Hp_8Gy_24h_vs_Hp_0Gy_24h
ISCU	4.58829790236986e-08	0.793547	Hp_8Gy_24h_vs_Hp_0Gy_24h
PLK2	4.7911196968152e-08	0.92159	Hp_8Gy_24h_vs_Hp_0Gy_24h
PTPRU	3.42004492419177e-07	1.05914	Hp_8Gy_24h_vs_Hp_0Gy_24h
HRAS	5.48547009486594e-07	0.998045	Hp_8Gy_24h_vs_Hp_0Gy_24h
VNN1	9.73187322488864e-07	-0.629074	Hp_8Gy_24h_vs_Hp_0Gy_24h
CD109	9.73187322488864e-07	-0.87486	Hp_8Gy_24h_vs_Hp_0Gy_24h
UGP2	9.73187322488864e-07	-0.726037	Hp_8Gy_24h_vs_Hp_0Gy_24h
SESN1	1.04084559209522e-06	0.858368	Hp_8Gy_24h_vs_Hp_0Gy_24h
JUN	1.16232975087292e-06	-0.788759	Hp_8Gy_24h_vs_Hp_0Gy_24h
TPM4	3.22684446614258e-06	-0.60744	Hp_8Gy_24h_vs_Hp_0Gy_24h
DGKA	3.91039355812895e-06	1.06224	Hp_8Gy_24h_vs_Hp_0Gy_24h
SH3GLB1	4.31210369840779e-06	-0.583156	Hp_8Gy_24h_vs_Hp_0Gy_24h
HS6ST1	4.6614933559772e-06	-0.883088	Hp_8Gy_24h_vs_Hp_0Gy_24h
SLC20A1	4.79570090322542e-06	-0.679778	Hp_8Gy_24h_vs_Hp_0Gy_24h
PRKX	7.1737496611525e-06	1.01158	Hp_8Gy_24h_vs_Hp_0Gy_24h
COMT	1.08402974493929e-05	-0.597598	Hp_8Gy_24h_vs_Hp_0Gy_24h
CIAO2A	1.09298717146205e-05	-0.730124	Hp_8Gy_24h_vs_Hp_0Gy_24h
G0S2	1.10092221146208e-05	-1.0668	Hp_8Gy_24h_vs_Hp_0Gy_24h
HES2	1.1093141806053e-05	1.291	Hp_8Gy_24h_vs_Hp_0Gy_24h
MR1	1.1093141806053e-05	0.91181	Hp_8Gy_24h_vs_Hp_0Gy_24h
TMEM123	1.11476749734072e-05	-0.61063	Hp_8Gy_24h_vs_Hp_0Gy_24h
MYRIP	1.24049720706767e-05	-0.744155	Hp_8Gy_24h_vs_Hp_0Gy_24h
TPM1	2.37665450044714e-05	-0.694327	Hp_8Gy_24h_vs_Hp_0Gy_24h
NCOA7	2.61895390813159e-05	-0.642717	Hp_8Gy_24h_vs_Hp_0Gy_24h
LIF	3.05904764976531e-05	1.50129	Hp_8Gy_24h_vs_Hp_0Gy_24h
CBX5	3.48819573422299e-05	-0.56981	Hp_8Gy_24h_vs_Hp_0Gy_24h
ARRDC3	3.69236425593631e-05	-0.746919	Hp_8Gy_24h_vs_Hp_0Gy_24h
TCEA2	3.79478356303985e-05	-0.856317	Hp_8Gy_24h_vs_Hp_0Gy_24h
INPP5D	4.29757663624051e-05	1.06468	Hp_8Gy_24h_vs_Hp_0Gy_24h
MAP3K20	7.23557112180867e-05	-0.511183	Hp_8Gy_24h_vs_Hp_0Gy_24h
SC5D	7.23557112180867e-05	-0.564691	Hp_8Gy_24h_vs_Hp_0Gy_24h
TNFRSF10D	8.02537343405138e-05	0.697535	Hp_8Gy_24h_vs_Hp_0Gy_24h
TRIAP1	8.51183607097233e-05	0.664483	Hp_8Gy_24h_vs_Hp_0Gy_24h
SET	0.000116404	-0.460475	Hp_8Gy_24h_vs_Hp_0Gy_24h
DERA	0.000119374	0.6649	Hp_8Gy_24h_vs_Hp_0Gy_24h
NR1D2	0.000120217	-0.786444	Hp_8Gy_24h_vs_Hp_0Gy_24h
PGRMC1	0.000120559	-0.560493	Hp_8Gy_24h_vs_Hp_0Gy_24h
GBP1	0.000120559	-0.686636	Hp_8Gy_24h_vs_Hp_0Gy_24h
KDELR2	0.000120559	-0.619513	Hp_8Gy_24h_vs_Hp_0Gy_24h
VWCE	0.000120559	0.88278	Hp_8Gy_24h_vs_Hp_0Gy_24h
CDIP1	0.000124949	0.827736	Hp_8Gy_24h_vs_Hp_0Gy_24h
ZNF574	0.000155068	0.839768	Hp_8Gy_24h_vs_Hp_0Gy_24h
SOD1	0.000155068	-0.550589	Hp_8Gy_24h_vs_Hp_0Gy_24h
PLS3	0.000158327	-0.516927	Hp_8Gy_24h_vs_Hp_0Gy_24h
AEN	0.000160554	0.691139	Hp_8Gy_24h_vs_Hp_0Gy_24h
THSD1	0.000161876	1.48753	Hp_8Gy_24h_vs_Hp_0Gy_24h
FAM177A1	0.00020529	-0.53519	Hp_8Gy_24h_vs_Hp_0Gy_24h
ME1	0.000211157	-0.742487	Hp_8Gy_24h_vs_Hp_0Gy_24h
PAPOLA	0.000269272	-0.486586	Hp_8Gy_24h_vs_Hp_0Gy_24h
RAB3B	0.000277445	-0.662219	Hp_8Gy_24h_vs_Hp_0Gy_24h
TBX18	0.000281237	1.37623	Hp_8Gy_24h_vs_Hp_0Gy_24h
SYNE1	0.000281237	0.618947	Hp_8Gy_24h_vs_Hp_0Gy_24h
PGRMC2	0.000281237	-0.556872	Hp_8Gy_24h_vs_Hp_0Gy_24h
DPYSL3	0.000285754	0.985762	Hp_8Gy_24h_vs_Hp_0Gy_24h
KCTD3	0.000285754	-0.519967	Hp_8Gy_24h_vs_Hp_0Gy_24h
FSTL1	0.000290197	0.545063	Hp_8Gy_24h_vs_Hp_0Gy_24h
SLC7A5	0.000351243	0.821684	Hp_8Gy_24h_vs_Hp_0Gy_24h
CEBPG	0.000351243	-0.563592	Hp_8Gy_24h_vs_Hp_0Gy_24h
SLC25A46	0.000355843	-0.497665	Hp_8Gy_24h_vs_Hp_0Gy_24h
ANO10	0.000360266	-0.706255	Hp_8Gy_24h_vs_Hp_0Gy_24h
PTP4A2	0.000361872	-0.458973	Hp_8Gy_24h_vs_Hp_0Gy_24h
DEPP1	0.000402701	-0.996413	Hp_8Gy_24h_vs_Hp_0Gy_24h
PPP4R2	0.000405224	-0.597596	Hp_8Gy_24h_vs_Hp_0Gy_24h
ASTN2	0.000441043	1.04728	Hp_8Gy_24h_vs_Hp_0Gy_24h
ZNF664	0.000456817	-0.565669	Hp_8Gy_24h_vs_Hp_0Gy_24h
TP53BP2	0.000460237	-0.584906	Hp_8Gy_24h_vs_Hp_0Gy_24h
MSN	0.000515139	-0.553176	Hp_8Gy_24h_vs_Hp_0Gy_24h
NEDD4	0.000616583	-0.543595	Hp_8Gy_24h_vs_Hp_0Gy_24h
PER3	0.000617592	-0.7146	Hp_8Gy_24h_vs_Hp_0Gy_24h
GOLM2	0.000618823	-0.561659	Hp_8Gy_24h_vs_Hp_0Gy_24h
SPART	0.000624904	-0.563738	Hp_8Gy_24h_vs_Hp_0Gy_24h
MTHFD1	0.000627578	-0.443368	Hp_8Gy_24h_vs_Hp_0Gy_24h
TTL	0.00062773	-0.509511	Hp_8Gy_24h_vs_Hp_0Gy_24h
CNDP2	0.00063289	-0.464804	Hp_8Gy_24h_vs_Hp_0Gy_24h
KLHDC7A	0.000650664	0.902265	Hp_8Gy_24h_vs_Hp_0Gy_24h
LSS	0.000656888	-0.598772	Hp_8Gy_24h_vs_Hp_0Gy_24h
PRXL2A	0.000743132	-0.556613	Hp_8Gy_24h_vs_Hp_0Gy_24h
TBC1D1	0.000758126	-0.570468	Hp_8Gy_24h_vs_Hp_0Gy_24h
BBC3	0.000758126	0.836041	Hp_8Gy_24h_vs_Hp_0Gy_24h
TUBA1A	0.000758126	-0.809547	Hp_8Gy_24h_vs_Hp_0Gy_24h
CNIH1	0.000763469	-0.501522	Hp_8Gy_24h_vs_Hp_0Gy_24h
CGNL1	0.000810307	-0.556515	Hp_8Gy_24h_vs_Hp_0Gy_24h
SRC	0.000810307	0.685373	Hp_8Gy_24h_vs_Hp_0Gy_24h
PPM1D	0.000872454	0.688516	Hp_8Gy_24h_vs_Hp_0Gy_24h
EDIL3	0.000908466	1.07349	Hp_8Gy_24h_vs_Hp_0Gy_24h
SQSTM1	0.000940046	-0.54665	Hp_8Gy_24h_vs_Hp_0Gy_24h
HOXB7	0.000999825	1.69796	Hp_8Gy_24h_vs_Hp_0Gy_24h
PSMD14	0.00102274	-0.493424	Hp_8Gy_24h_vs_Hp_0Gy_24h
BAX	0.00106343	0.615313	Hp_8Gy_24h_vs_Hp_0Gy_24h
PDP2	0.00108612	-0.667193	Hp_8Gy_24h_vs_Hp_0Gy_24h
SPTLC2	0.00109701	-0.635717	Hp_8Gy_24h_vs_Hp_0Gy_24h
DNAH11	0.00109701	1.18562	Hp_8Gy_24h_vs_Hp_0Gy_24h
CDR2	0.00109701	-0.562489	Hp_8Gy_24h_vs_Hp_0Gy_24h
CLINT1	0.00115954	-0.453669	Hp_8Gy_24h_vs_Hp_0Gy_24h
NRG1	0.00120709	0.651855	Hp_8Gy_24h_vs_Hp_0Gy_24h
ACAA2	0.00120709	-0.524295	Hp_8Gy_24h_vs_Hp_0Gy_24h
CEP85L	0.00121548	0.737774	Hp_8Gy_24h_vs_Hp_0Gy_24h
AHSA1	0.00142847	-0.496106	Hp_8Gy_24h_vs_Hp_0Gy_24h
UBXN4	0.00153704	-0.457215	Hp_8Gy_24h_vs_Hp_0Gy_24h
SIGMAR1	0.00153704	-0.518112	Hp_8Gy_24h_vs_Hp_0Gy_24h
APOL6	0.00153704	-0.57401	Hp_8Gy_24h_vs_Hp_0Gy_24h
LRRFIP1	0.00162623	-0.475209	Hp_8Gy_24h_vs_Hp_0Gy_24h
KLF6	0.00190906	-0.530501	Hp_8Gy_24h_vs_Hp_0Gy_24h
GLO1	0.00197482	-0.496343	Hp_8Gy_24h_vs_Hp_0Gy_24h
HSP90AA1	0.00206287	-0.496719	Hp_8Gy_24h_vs_Hp_0Gy_24h
INTS10	0.00207474	-0.460649	Hp_8Gy_24h_vs_Hp_0Gy_24h
EBP	0.00214705	-0.565127	Hp_8Gy_24h_vs_Hp_0Gy_24h
LPGAT1	0.00216446	-0.497652	Hp_8Gy_24h_vs_Hp_0Gy_24h
CDC42EP1	0.00227462	-0.539405	Hp_8Gy_24h_vs_Hp_0Gy_24h
E2F7	0.00227462	0.951891	Hp_8Gy_24h_vs_Hp_0Gy_24h
SCD	0.00236017	-0.540975	Hp_8Gy_24h_vs_Hp_0Gy_24h
RCAN1	0.00241436	-0.542353	Hp_8Gy_24h_vs_Hp_0Gy_24h
FLOT1	0.00244883	-0.526333	Hp_8Gy_24h_vs_Hp_0Gy_24h
CUL5	0.00247683	-0.485085	Hp_8Gy_24h_vs_Hp_0Gy_24h
LEPROT	0.00249457	-0.473065	Hp_8Gy_24h_vs_Hp_0Gy_24h
ALDOC	0.0024961	-0.888763	Hp_8Gy_24h_vs_Hp_0Gy_24h
BHLHE40	0.00251697	-0.550932	Hp_8Gy_24h_vs_Hp_0Gy_24h
SQLE	0.00258979	-0.482969	Hp_8Gy_24h_vs_Hp_0Gy_24h
GCK	0.00260076	-1.56116	Hp_8Gy_24h_vs_Hp_0Gy_24h
ME3	0.00263571	0.685033	Hp_8Gy_24h_vs_Hp_0Gy_24h
TXNDC15	0.002829	-0.55083	Hp_8Gy_24h_vs_Hp_0Gy_24h
ANO6	0.00289775	-0.455933	Hp_8Gy_24h_vs_Hp_0Gy_24h
PDXDC1	0.00330018	-0.385187	Hp_8Gy_24h_vs_Hp_0Gy_24h
HSD17B4	0.00331206	-0.426085	Hp_8Gy_24h_vs_Hp_0Gy_24h
RAB6A	0.00332803	-0.410512	Hp_8Gy_24h_vs_Hp_0Gy_24h
AZIN1	0.00343189	-0.438115	Hp_8Gy_24h_vs_Hp_0Gy_24h
IDI1	0.00347744	-0.531555	Hp_8Gy_24h_vs_Hp_0Gy_24h
AVL9	0.0034852	-0.531925	Hp_8Gy_24h_vs_Hp_0Gy_24h
ENO3	0.0034852	-0.96445	Hp_8Gy_24h_vs_Hp_0Gy_24h
C1orf115	0.0034852	-0.478394	Hp_8Gy_24h_vs_Hp_0Gy_24h
CPPED1	0.00348932	-0.485275	Hp_8Gy_24h_vs_Hp_0Gy_24h
SEPTIN6	0.00364182	-0.570064	Hp_8Gy_24h_vs_Hp_0Gy_24h
AARS1	0.00372008	-0.462358	Hp_8Gy_24h_vs_Hp_0Gy_24h
YPEL3	0.00372351	0.613302	Hp_8Gy_24h_vs_Hp_0Gy_24h
FAM168A	0.00380588	-0.50781	Hp_8Gy_24h_vs_Hp_0Gy_24h
ADAMTS1	0.00381792	-1.13504	Hp_8Gy_24h_vs_Hp_0Gy_24h
THBS1	0.00389307	-0.735557	Hp_8Gy_24h_vs_Hp_0Gy_24h
CDC25B	0.00394385	-0.542837	Hp_8Gy_24h_vs_Hp_0Gy_24h
UBE2Q2	0.00394385	-0.5431	Hp_8Gy_24h_vs_Hp_0Gy_24h
PARP1	0.00394385	-0.432714	Hp_8Gy_24h_vs_Hp_0Gy_24h
SEC24D	0.00394385	-0.463816	Hp_8Gy_24h_vs_Hp_0Gy_24h
ATF5	0.00394385	-0.628882	Hp_8Gy_24h_vs_Hp_0Gy_24h
GFPT1	0.00394385	-0.413008	Hp_8Gy_24h_vs_Hp_0Gy_24h
DUSP5	0.00424362	-1.06102	Hp_8Gy_24h_vs_Hp_0Gy_24h
COL4A5	0.00433827	0.935292	Hp_8Gy_24h_vs_Hp_0Gy_24h
ADAMTS7	0.004344	1.10269	Hp_8Gy_24h_vs_Hp_0Gy_24h
EPRS1	0.004344	-0.449945	Hp_8Gy_24h_vs_Hp_0Gy_24h
PIP4K2A	0.00446749	-0.727866	Hp_8Gy_24h_vs_Hp_0Gy_24h
RIOX2	0.00446749	-0.565166	Hp_8Gy_24h_vs_Hp_0Gy_24h
FERMT2	0.00457364	-0.463554	Hp_8Gy_24h_vs_Hp_0Gy_24h
SNX3	0.00469406	-0.454457	Hp_8Gy_24h_vs_Hp_0Gy_24h
STAU1	0.00469406	-0.46925	Hp_8Gy_24h_vs_Hp_0Gy_24h
HERC1	0.0046981	-0.576608	Hp_8Gy_24h_vs_Hp_0Gy_24h
TYRO3	0.00474707	0.848364	Hp_8Gy_24h_vs_Hp_0Gy_24h
NTPCR	0.00474707	0.568956	Hp_8Gy_24h_vs_Hp_0Gy_24h
ACOT12	0.00474707	-0.727089	Hp_8Gy_24h_vs_Hp_0Gy_24h
CAMKK2	0.00498268	-0.512331	Hp_8Gy_24h_vs_Hp_0Gy_24h
FAXDC2	0.00498268	0.665607	Hp_8Gy_24h_vs_Hp_0Gy_24h
PLIN2	0.00504542	-0.534234	Hp_8Gy_24h_vs_Hp_0Gy_24h
FYTTD1	0.00514575	-0.417927	Hp_8Gy_24h_vs_Hp_0Gy_24h
LEAP2	0.00517973	-0.50288	Hp_8Gy_24h_vs_Hp_0Gy_24h
DBI	0.00527365	-0.507278	Hp_8Gy_24h_vs_Hp_0Gy_24h
UBE2L6	0.00527365	-0.547072	Hp_8Gy_24h_vs_Hp_0Gy_24h
ZMAT3	0.00527365	0.457108	Hp_8Gy_24h_vs_Hp_0Gy_24h
DEK	0.00570299	-0.459272	Hp_8Gy_24h_vs_Hp_0Gy_24h
ECHDC1	0.00570641	-0.543332	Hp_8Gy_24h_vs_Hp_0Gy_24h
DAXX	0.0058058	-0.482496	Hp_8Gy_24h_vs_Hp_0Gy_24h
TEK	0.00583332	0.731699	Hp_8Gy_24h_vs_Hp_0Gy_24h
RBMXL1	0.00583332	-0.620733	Hp_8Gy_24h_vs_Hp_0Gy_24h
MYDGF	0.005942	-0.500433	Hp_8Gy_24h_vs_Hp_0Gy_24h
THAP12	0.005942	-0.574966	Hp_8Gy_24h_vs_Hp_0Gy_24h
FAS	0.00608041	0.593502	Hp_8Gy_24h_vs_Hp_0Gy_24h
RBBP9	0.00608041	-0.625088	Hp_8Gy_24h_vs_Hp_0Gy_24h
SERINC1	0.00608041	-0.400467	Hp_8Gy_24h_vs_Hp_0Gy_24h
CACYBP	0.00608041	-0.405319	Hp_8Gy_24h_vs_Hp_0Gy_24h
PXDC1	0.00623575	-0.44386	Hp_8Gy_24h_vs_Hp_0Gy_24h
CFHR2	0.00648964	-0.54417	Hp_8Gy_24h_vs_Hp_0Gy_24h
CPT1A	0.00648964	-0.466428	Hp_8Gy_24h_vs_Hp_0Gy_24h
PTGES3	0.00648964	-0.382134	Hp_8Gy_24h_vs_Hp_0Gy_24h
HSPD1	0.00648964	-0.444414	Hp_8Gy_24h_vs_Hp_0Gy_24h
ZNF219	0.00650071	0.704904	Hp_8Gy_24h_vs_Hp_0Gy_24h
PPA1	0.00660407	-0.478267	Hp_8Gy_24h_vs_Hp_0Gy_24h
CUEDC1	0.00660407	0.62897	Hp_8Gy_24h_vs_Hp_0Gy_24h
SPOCD1	0.00680376	1.01961	Hp_8Gy_24h_vs_Hp_0Gy_24h
PHLDA1	0.00687274	-0.645359	Hp_8Gy_24h_vs_Hp_0Gy_24h
LAP3	0.00688767	-0.423998	Hp_8Gy_24h_vs_Hp_0Gy_24h
CLPTM1L	0.00718732	-0.431197	Hp_8Gy_24h_vs_Hp_0Gy_24h
IGSF1	0.00720097	1.47511	Hp_8Gy_24h_vs_Hp_0Gy_24h
NMD3	0.00720097	-0.443355	Hp_8Gy_24h_vs_Hp_0Gy_24h
DLD	0.00741302	-0.3997	Hp_8Gy_24h_vs_Hp_0Gy_24h
RNF130	0.00741302	-0.480502	Hp_8Gy_24h_vs_Hp_0Gy_24h
POGK	0.00741302	-0.480782	Hp_8Gy_24h_vs_Hp_0Gy_24h
PDCD4	0.00741302	-0.450319	Hp_8Gy_24h_vs_Hp_0Gy_24h
CACNB3	0.00751542	1.1966	Hp_8Gy_24h_vs_Hp_0Gy_24h
PJA1	0.00751542	-0.649231	Hp_8Gy_24h_vs_Hp_0Gy_24h
FAM76B	0.00757343	0.530639	Hp_8Gy_24h_vs_Hp_0Gy_24h
SLC17A5	0.00757343	-0.515795	Hp_8Gy_24h_vs_Hp_0Gy_24h
TGFB1I1	0.00757343	0.753911	Hp_8Gy_24h_vs_Hp_0Gy_24h
CDKN2B	0.00757343	0.800129	Hp_8Gy_24h_vs_Hp_0Gy_24h
PCBD1	0.00757343	-0.617164	Hp_8Gy_24h_vs_Hp_0Gy_24h
PDCD6IP	0.00757343	-0.39066	Hp_8Gy_24h_vs_Hp_0Gy_24h
ACTG1	0.00757343	-0.47448	Hp_8Gy_24h_vs_Hp_0Gy_24h
ST6GAL1	0.00758381	-0.479661	Hp_8Gy_24h_vs_Hp_0Gy_24h
MYADM	0.00764704	-0.579558	Hp_8Gy_24h_vs_Hp_0Gy_24h
CHCHD3	0.00774778	-0.509797	Hp_8Gy_24h_vs_Hp_0Gy_24h
G3BP1	0.00774778	-0.40417	Hp_8Gy_24h_vs_Hp_0Gy_24h
SSR1	0.00780875	-0.339209	Hp_8Gy_24h_vs_Hp_0Gy_24h
MDFIC	0.00781378	-0.511542	Hp_8Gy_24h_vs_Hp_0Gy_24h
SERPINB9	0.00781378	-0.711634	Hp_8Gy_24h_vs_Hp_0Gy_24h
ST3GAL1	0.00798382	-0.44759	Hp_8Gy_24h_vs_Hp_0Gy_24h
IPO9	0.00798382	-0.37216	Hp_8Gy_24h_vs_Hp_0Gy_24h
PAICS	0.00804233	-0.467935	Hp_8Gy_24h_vs_Hp_0Gy_24h
RBFOX2	0.00805238	-0.398516	Hp_8Gy_24h_vs_Hp_0Gy_24h
HNRNPF	0.0081029	-0.361167	Hp_8Gy_24h_vs_Hp_0Gy_24h
HABP4	0.00814465	-0.590927	Hp_8Gy_24h_vs_Hp_0Gy_24h
ELOVL5	0.00824674	-0.393572	Hp_8Gy_24h_vs_Hp_0Gy_24h
XPC	0.00824674	0.465804	Hp_8Gy_24h_vs_Hp_0Gy_24h
ZCCHC14	0.00829562	-0.61536	Hp_8Gy_24h_vs_Hp_0Gy_24h
NCOA1	0.00857636	-0.483246	Hp_8Gy_24h_vs_Hp_0Gy_24h
RHOJ	0.00857636	0.932409	Hp_8Gy_24h_vs_Hp_0Gy_24h
DNAJB1	0.00857636	-0.375122	Hp_8Gy_24h_vs_Hp_0Gy_24h
ASPH	0.00857636	-0.483066	Hp_8Gy_24h_vs_Hp_0Gy_24h
TTPA	0.00861124	-0.631188	Hp_8Gy_24h_vs_Hp_0Gy_24h
PDHB	0.00861124	-0.435248	Hp_8Gy_24h_vs_Hp_0Gy_24h
ABAT	0.00861124	-0.499304	Hp_8Gy_24h_vs_Hp_0Gy_24h
NFKBIZ	0.00863842	-0.635002	Hp_8Gy_24h_vs_Hp_0Gy_24h
GPR180	0.0086466	-0.642523	Hp_8Gy_24h_vs_Hp_0Gy_24h
AKTIP	0.0086466	-0.578786	Hp_8Gy_24h_vs_Hp_0Gy_24h
PDE3A	0.0086466	0.887291	Hp_8Gy_24h_vs_Hp_0Gy_24h
NDUFS1	0.00866301	-0.375004	Hp_8Gy_24h_vs_Hp_0Gy_24h
SLC9B2	0.00871658	-0.427871	Hp_8Gy_24h_vs_Hp_0Gy_24h
CALM2	0.00875995	-0.414994	Hp_8Gy_24h_vs_Hp_0Gy_24h
CHCHD1	0.00875995	-0.651374	Hp_8Gy_24h_vs_Hp_0Gy_24h
CSRP2	0.00875995	-0.637916	Hp_8Gy_24h_vs_Hp_0Gy_24h
PGM2	0.00892954	-0.525609	Hp_8Gy_24h_vs_Hp_0Gy_24h
ECPAS	0.00904171	-0.342362	Hp_8Gy_24h_vs_Hp_0Gy_24h
NBN	0.00905632	-0.509397	Hp_8Gy_24h_vs_Hp_0Gy_24h
RAB32	0.00917048	-0.616836	Hp_8Gy_24h_vs_Hp_0Gy_24h
SHB	0.00924441	-0.776848	Hp_8Gy_24h_vs_Hp_0Gy_24h
DCUN1D4	0.00924441	-0.449449	Hp_8Gy_24h_vs_Hp_0Gy_24h
NUP153	0.00934806	-0.438373	Hp_8Gy_24h_vs_Hp_0Gy_24h
MCM3	0.00973025	-0.474075	Hp_8Gy_24h_vs_Hp_0Gy_24h
KLHL5	0.00989431	-0.396929	Hp_8Gy_24h_vs_Hp_0Gy_24h
ANXA5	0.00989431	-0.401636	Hp_8Gy_24h_vs_Hp_0Gy_24h
IPO7	0.010446	-0.390128	Hp_8Gy_24h_vs_Hp_0Gy_24h
EXT1	0.0105487	-0.429806	Hp_8Gy_24h_vs_Hp_0Gy_24h
BMP6	0.0105801	1.09994	Hp_8Gy_24h_vs_Hp_0Gy_24h
NME4	0.0107388	-0.525436	Hp_8Gy_24h_vs_Hp_0Gy_24h
SNX25	0.0107388	-0.560112	Hp_8Gy_24h_vs_Hp_0Gy_24h
ARL4A	0.0107388	0.56035	Hp_8Gy_24h_vs_Hp_0Gy_24h
ZBTB1	0.0107388	-0.421208	Hp_8Gy_24h_vs_Hp_0Gy_24h
ABI1	0.0107426	-0.379841	Hp_8Gy_24h_vs_Hp_0Gy_24h
JUNB	0.0107426	-0.691821	Hp_8Gy_24h_vs_Hp_0Gy_24h
FLOT2	0.0107936	-0.453878	Hp_8Gy_24h_vs_Hp_0Gy_24h
TARS1	0.0108196	-0.40784	Hp_8Gy_24h_vs_Hp_0Gy_24h
COL17A1	0.0112646	0.990485	Hp_8Gy_24h_vs_Hp_0Gy_24h
TCEAL9	0.0112646	-0.491923	Hp_8Gy_24h_vs_Hp_0Gy_24h
PSMD12	0.0112646	-0.433819	Hp_8Gy_24h_vs_Hp_0Gy_24h
ZMPSTE24	0.0114085	-0.366112	Hp_8Gy_24h_vs_Hp_0Gy_24h
PTCHD4	0.0114557	0.860532	Hp_8Gy_24h_vs_Hp_0Gy_24h
GOLPH3	0.0116265	-0.452906	Hp_8Gy_24h_vs_Hp_0Gy_24h
CUL4A	0.0116265	-0.36622	Hp_8Gy_24h_vs_Hp_0Gy_24h
ABCB1	0.0116496	-0.530715	Hp_8Gy_24h_vs_Hp_0Gy_24h
TMOD3	0.0116496	-0.392923	Hp_8Gy_24h_vs_Hp_0Gy_24h
IFI16	0.0116496	-0.682823	Hp_8Gy_24h_vs_Hp_0Gy_24h
PAFAH1B2	0.0116496	-0.426914	Hp_8Gy_24h_vs_Hp_0Gy_24h
LZTS3	0.0116523	-0.720575	Hp_8Gy_24h_vs_Hp_0Gy_24h
GARS1	0.0116523	-0.386751	Hp_8Gy_24h_vs_Hp_0Gy_24h
CNOT2	0.0116523	-0.382429	Hp_8Gy_24h_vs_Hp_0Gy_24h
LANCL1	0.0116523	-0.424587	Hp_8Gy_24h_vs_Hp_0Gy_24h
CTSL	0.0116523	-0.419919	Hp_8Gy_24h_vs_Hp_0Gy_24h
SLC25A47	0.0116523	-0.56509	Hp_8Gy_24h_vs_Hp_0Gy_24h
IER5	0.0116523	0.498491	Hp_8Gy_24h_vs_Hp_0Gy_24h
FBXO22	0.0116523	0.484253	Hp_8Gy_24h_vs_Hp_0Gy_24h
DDX21	0.0117028	-0.381992	Hp_8Gy_24h_vs_Hp_0Gy_24h
CUX2	0.0117607	1.10401	Hp_8Gy_24h_vs_Hp_0Gy_24h
KPNA4	0.0117607	-0.434582	Hp_8Gy_24h_vs_Hp_0Gy_24h
ACTR2	0.0118186	-0.414634	Hp_8Gy_24h_vs_Hp_0Gy_24h
MAP3K13	0.0118292	-0.475117	Hp_8Gy_24h_vs_Hp_0Gy_24h
ACAT1	0.0118292	-0.454779	Hp_8Gy_24h_vs_Hp_0Gy_24h
SS18	0.0119941	-0.390368	Hp_8Gy_24h_vs_Hp_0Gy_24h
CUL1	0.0120373	-0.371041	Hp_8Gy_24h_vs_Hp_0Gy_24h
STARD7	0.0120373	-0.377142	Hp_8Gy_24h_vs_Hp_0Gy_24h
DNAJB6	0.0120373	-0.395968	Hp_8Gy_24h_vs_Hp_0Gy_24h
YWHAH	0.0120373	-0.447853	Hp_8Gy_24h_vs_Hp_0Gy_24h
GAS2L3	0.0120373	-0.833641	Hp_8Gy_24h_vs_Hp_0Gy_24h
TRIM55	0.0120373	0.766999	Hp_8Gy_24h_vs_Hp_0Gy_24h
H2BC5	0.0120373	0.704791	Hp_8Gy_24h_vs_Hp_0Gy_24h
PDLIM5	0.0120373	-0.325461	Hp_8Gy_24h_vs_Hp_0Gy_24h
GATAD2A	0.0120373	-0.457632	Hp_8Gy_24h_vs_Hp_0Gy_24h
CFHR1	0.0120373	-0.516794	Hp_8Gy_24h_vs_Hp_0Gy_24h
THRAP3	0.0120997	-0.391352	Hp_8Gy_24h_vs_Hp_0Gy_24h
ARMCX3	0.0120997	-0.499329	Hp_8Gy_24h_vs_Hp_0Gy_24h
HINT3	0.0120997	-0.576649	Hp_8Gy_24h_vs_Hp_0Gy_24h
PDIA3	0.0120997	-0.398456	Hp_8Gy_24h_vs_Hp_0Gy_24h
SEC23A	0.0126323	-0.415714	Hp_8Gy_24h_vs_Hp_0Gy_24h
PARVA	0.0126323	-0.334432	Hp_8Gy_24h_vs_Hp_0Gy_24h
LAMP2	0.0127309	-0.390226	Hp_8Gy_24h_vs_Hp_0Gy_24h
FTL	0.0127309	-0.48482	Hp_8Gy_24h_vs_Hp_0Gy_24h
RFTN1	0.0127309	-0.476599	Hp_8Gy_24h_vs_Hp_0Gy_24h
SRGAP1	0.0131059	0.578971	Hp_8Gy_24h_vs_Hp_0Gy_24h
ZFP36L1	0.0131111	-0.345367	Hp_8Gy_24h_vs_Hp_0Gy_24h
GOT2	0.0131341	-0.482373	Hp_8Gy_24h_vs_Hp_0Gy_24h
MSI2	0.0131341	0.527636	Hp_8Gy_24h_vs_Hp_0Gy_24h
RAPGEF4	0.0131417	-0.533572	Hp_8Gy_24h_vs_Hp_0Gy_24h
TIMM44	0.013175	-0.464758	Hp_8Gy_24h_vs_Hp_0Gy_24h
PDGFA	0.013175	-0.565591	Hp_8Gy_24h_vs_Hp_0Gy_24h
NLN	0.0131874	-0.489966	Hp_8Gy_24h_vs_Hp_0Gy_24h
AIDA	0.0134593	-0.588391	Hp_8Gy_24h_vs_Hp_0Gy_24h
DPYSL2	0.013637	-0.409101	Hp_8Gy_24h_vs_Hp_0Gy_24h
LRCH1	0.013637	-0.440718	Hp_8Gy_24h_vs_Hp_0Gy_24h
RAC1	0.013637	-0.39019	Hp_8Gy_24h_vs_Hp_0Gy_24h
GLUD1	0.013637	-0.444583	Hp_8Gy_24h_vs_Hp_0Gy_24h
SMARCA5	0.013637	-0.407918	Hp_8Gy_24h_vs_Hp_0Gy_24h
GABPA	0.013637	-0.5276	Hp_8Gy_24h_vs_Hp_0Gy_24h
RAB10	0.0137527	-0.401789	Hp_8Gy_24h_vs_Hp_0Gy_24h
TNKS1BP1	0.0138219	-0.474992	Hp_8Gy_24h_vs_Hp_0Gy_24h
RAD21	0.0138219	-0.385008	Hp_8Gy_24h_vs_Hp_0Gy_24h
NDFIP1	0.014145	-0.387053	Hp_8Gy_24h_vs_Hp_0Gy_24h
UBE2R2	0.0141871	-0.43042	Hp_8Gy_24h_vs_Hp_0Gy_24h
HNRNPR	0.0142559	-0.352865	Hp_8Gy_24h_vs_Hp_0Gy_24h
UACA	0.0142913	-0.516469	Hp_8Gy_24h_vs_Hp_0Gy_24h
INKA2	0.0142913	0.659276	Hp_8Gy_24h_vs_Hp_0Gy_24h
PPP4R3B	0.0143115	-0.446207	Hp_8Gy_24h_vs_Hp_0Gy_24h
LAPTM4A	0.0145954	-0.414411	Hp_8Gy_24h_vs_Hp_0Gy_24h
CRACR2A	0.0145954	0.963048	Hp_8Gy_24h_vs_Hp_0Gy_24h
LYPD1	0.0147335	1.47409	Hp_8Gy_24h_vs_Hp_0Gy_24h
RUFY1	0.0147461	-0.452583	Hp_8Gy_24h_vs_Hp_0Gy_24h
HACD2	0.0148946	-0.500408	Hp_8Gy_24h_vs_Hp_0Gy_24h
CFL2	0.0149355	-0.43246	Hp_8Gy_24h_vs_Hp_0Gy_24h
ANXA6	0.0149355	-0.430298	Hp_8Gy_24h_vs_Hp_0Gy_24h
NUB1	0.0151001	-0.441812	Hp_8Gy_24h_vs_Hp_0Gy_24h
NSFL1C	0.0151001	-0.430044	Hp_8Gy_24h_vs_Hp_0Gy_24h
LGALS1	0.0151001	-0.554116	Hp_8Gy_24h_vs_Hp_0Gy_24h
PLK3	0.0152319	0.653982	Hp_8Gy_24h_vs_Hp_0Gy_24h
ORAI2	0.0153133	0.722618	Hp_8Gy_24h_vs_Hp_0Gy_24h
CAT	0.0153304	-0.456617	Hp_8Gy_24h_vs_Hp_0Gy_24h
SMARCA1	0.0153576	-0.403563	Hp_8Gy_24h_vs_Hp_0Gy_24h
PALS2	0.0156497	-0.489159	Hp_8Gy_24h_vs_Hp_0Gy_24h
LIMS1	0.01578	-0.409736	Hp_8Gy_24h_vs_Hp_0Gy_24h
SLC43A3	0.0158648	-0.574943	Hp_8Gy_24h_vs_Hp_0Gy_24h
TLK2	0.0158925	-0.422714	Hp_8Gy_24h_vs_Hp_0Gy_24h
RBFA	0.0160719	-0.548717	Hp_8Gy_24h_vs_Hp_0Gy_24h
MGAT4B	0.0160719	-0.400443	Hp_8Gy_24h_vs_Hp_0Gy_24h
PKN1	0.0161173	-0.582357	Hp_8Gy_24h_vs_Hp_0Gy_24h
TPST2	0.0161355	-0.42803	Hp_8Gy_24h_vs_Hp_0Gy_24h
SEPHS2	0.0161355	-0.328935	Hp_8Gy_24h_vs_Hp_0Gy_24h
SCP2	0.0161757	-0.402336	Hp_8Gy_24h_vs_Hp_0Gy_24h
FDX1	0.0161757	-0.50911	Hp_8Gy_24h_vs_Hp_0Gy_24h
FRAS1	0.0161757	0.849372	Hp_8Gy_24h_vs_Hp_0Gy_24h
SLC43A1	0.0161757	-0.465576	Hp_8Gy_24h_vs_Hp_0Gy_24h
SAP30L	0.0161757	-0.502945	Hp_8Gy_24h_vs_Hp_0Gy_24h
TNFSF15	0.0161757	1.17762	Hp_8Gy_24h_vs_Hp_0Gy_24h
CNOT7	0.0161757	-0.423728	Hp_8Gy_24h_vs_Hp_0Gy_24h
PROCR	0.0162182	0.968896	Hp_8Gy_24h_vs_Hp_0Gy_24h
MRPL47	0.0162182	-0.609127	Hp_8Gy_24h_vs_Hp_0Gy_24h
C5orf24	0.0162182	-0.453977	Hp_8Gy_24h_vs_Hp_0Gy_24h
CTR9	0.0162182	-0.416369	Hp_8Gy_24h_vs_Hp_0Gy_24h
ITPKC	0.0163348	-0.559563	Hp_8Gy_24h_vs_Hp_0Gy_24h
CMTM6	0.0163348	-0.425366	Hp_8Gy_24h_vs_Hp_0Gy_24h
SH3D19	0.0163348	-0.401423	Hp_8Gy_24h_vs_Hp_0Gy_24h
ELAVL1	0.01646	-0.408681	Hp_8Gy_24h_vs_Hp_0Gy_24h
SEC23IP	0.016492	-0.398954	Hp_8Gy_24h_vs_Hp_0Gy_24h
UHRF1	0.0165972	0.816641	Hp_8Gy_24h_vs_Hp_0Gy_24h
CD9	0.0167106	-0.458958	Hp_8Gy_24h_vs_Hp_0Gy_24h
HSD17B13	0.0167649	-0.503503	Hp_8Gy_24h_vs_Hp_0Gy_24h
LIN7C	0.0168066	-0.494963	Hp_8Gy_24h_vs_Hp_0Gy_24h
QKI	0.0170906	-0.340791	Hp_8Gy_24h_vs_Hp_0Gy_24h
SLC25A44	0.0171292	-0.408896	Hp_8Gy_24h_vs_Hp_0Gy_24h
BRI3	0.0171292	-0.598138	Hp_8Gy_24h_vs_Hp_0Gy_24h
PLSCR4	0.0171978	-0.465636	Hp_8Gy_24h_vs_Hp_0Gy_24h
ANXA2	0.0171978	-0.401452	Hp_8Gy_24h_vs_Hp_0Gy_24h
CD276	0.017353	-0.453671	Hp_8Gy_24h_vs_Hp_0Gy_24h
ZNF207	0.0174064	-0.449996	Hp_8Gy_24h_vs_Hp_0Gy_24h
PLEK2	0.0174064	-0.76046	Hp_8Gy_24h_vs_Hp_0Gy_24h
FRAT2	0.0175514	-0.619514	Hp_8Gy_24h_vs_Hp_0Gy_24h
RFFL	0.017569	-0.442006	Hp_8Gy_24h_vs_Hp_0Gy_24h
RAP1GDS1	0.017569	-0.561506	Hp_8Gy_24h_vs_Hp_0Gy_24h
SELENOF	0.017569	-0.482009	Hp_8Gy_24h_vs_Hp_0Gy_24h
GCGR	0.017569	-0.624742	Hp_8Gy_24h_vs_Hp_0Gy_24h
PGM3	0.0175721	-0.381221	Hp_8Gy_24h_vs_Hp_0Gy_24h
PLEKHA1	0.0175883	-0.44173	Hp_8Gy_24h_vs_Hp_0Gy_24h
PPIB	0.0175883	-0.385222	Hp_8Gy_24h_vs_Hp_0Gy_24h
HTR1D	0.0175883	1.37104	Hp_8Gy_24h_vs_Hp_0Gy_24h
ACADSB	0.0176955	-0.570993	Hp_8Gy_24h_vs_Hp_0Gy_24h
GMFB	0.0182279	-0.444651	Hp_8Gy_24h_vs_Hp_0Gy_24h
TMEM242	0.0182383	-0.618372	Hp_8Gy_24h_vs_Hp_0Gy_24h
MRFAP1	0.0182452	-0.326749	Hp_8Gy_24h_vs_Hp_0Gy_24h
HTATSF1	0.0183111	-0.413818	Hp_8Gy_24h_vs_Hp_0Gy_24h
LAMTOR3	0.0183111	-0.529112	Hp_8Gy_24h_vs_Hp_0Gy_24h
RRM2	0.0183884	-0.803134	Hp_8Gy_24h_vs_Hp_0Gy_24h
VEPH1	0.0184251	0.780308	Hp_8Gy_24h_vs_Hp_0Gy_24h
CCL2	0.0184661	-0.713817	Hp_8Gy_24h_vs_Hp_0Gy_24h
STK38L	0.0184845	-0.430726	Hp_8Gy_24h_vs_Hp_0Gy_24h
NTAN1	0.0185051	-0.499612	Hp_8Gy_24h_vs_Hp_0Gy_24h
IL32	0.0185492	-0.400394	Hp_8Gy_24h_vs_Hp_0Gy_24h
ACAT2	0.0186082	-0.453567	Hp_8Gy_24h_vs_Hp_0Gy_24h
C19orf12	0.0186082	-0.580742	Hp_8Gy_24h_vs_Hp_0Gy_24h
YME1L1	0.0187943	-0.332552	Hp_8Gy_24h_vs_Hp_0Gy_24h
YAP1	0.0187943	-0.402989	Hp_8Gy_24h_vs_Hp_0Gy_24h
SERBP1	0.0190782	-0.346888	Hp_8Gy_24h_vs_Hp_0Gy_24h
OTUD7B	0.0190782	-0.371634	Hp_8Gy_24h_vs_Hp_0Gy_24h
RUFY3	0.0191624	-0.458427	Hp_8Gy_24h_vs_Hp_0Gy_24h
MAGI3	0.0191624	-0.485302	Hp_8Gy_24h_vs_Hp_0Gy_24h
CACNG8	0.0191624	1.14964	Hp_8Gy_24h_vs_Hp_0Gy_24h
GMPS	0.0191624	-0.446022	Hp_8Gy_24h_vs_Hp_0Gy_24h
MFSD1	0.0192621	-0.427025	Hp_8Gy_24h_vs_Hp_0Gy_24h
SELENOS	0.0192702	-0.418527	Hp_8Gy_24h_vs_Hp_0Gy_24h
DNAJC3	0.0194333	-0.372757	Hp_8Gy_24h_vs_Hp_0Gy_24h
HTRA1	0.0194333	-0.506638	Hp_8Gy_24h_vs_Hp_0Gy_24h
GLRX	0.0194333	-0.544151	Hp_8Gy_24h_vs_Hp_0Gy_24h
NAA15	0.0194645	-0.483742	Hp_8Gy_24h_vs_Hp_0Gy_24h
RNF11	0.019529	-0.397586	Hp_8Gy_24h_vs_Hp_0Gy_24h
GLUD2	0.019529	-0.447541	Hp_8Gy_24h_vs_Hp_0Gy_24h
SURF4	0.0197268	-0.390469	Hp_8Gy_24h_vs_Hp_0Gy_24h
THAP4	0.0197268	-0.480006	Hp_8Gy_24h_vs_Hp_0Gy_24h
NOVA2	0.0197435	1.13161	Hp_8Gy_24h_vs_Hp_0Gy_24h
GPHN	0.0197435	0.579885	Hp_8Gy_24h_vs_Hp_0Gy_24h
ICMT	0.0199921	-0.49148	Hp_8Gy_24h_vs_Hp_0Gy_24h
CHCHD10	0.0200116	-0.596894	Hp_8Gy_24h_vs_Hp_0Gy_24h
IFNAR1	0.0200534	-0.423315	Hp_8Gy_24h_vs_Hp_0Gy_24h
CRYZ	0.020058	-0.428266	Hp_8Gy_24h_vs_Hp_0Gy_24h
ARRDC2	0.0200818	-0.474511	Hp_8Gy_24h_vs_Hp_0Gy_24h
RELN	0.0201381	0.735308	Hp_8Gy_24h_vs_Hp_0Gy_24h
HLA-E	0.0201381	-0.406709	Hp_8Gy_24h_vs_Hp_0Gy_24h
ARL1	0.0201437	-0.380583	Hp_8Gy_24h_vs_Hp_0Gy_24h
RARS2	0.0202601	-0.350666	Hp_8Gy_24h_vs_Hp_0Gy_24h
NPR2	0.020437	0.500543	Hp_8Gy_24h_vs_Hp_0Gy_24h
CNOT11	0.0204584	-0.421599	Hp_8Gy_24h_vs_Hp_0Gy_24h
BANP	0.0204951	-0.478621	Hp_8Gy_24h_vs_Hp_0Gy_24h
HSPA4L	0.0205478	0.51305	Hp_8Gy_24h_vs_Hp_0Gy_24h
C5orf15	0.0206635	-0.529316	Hp_8Gy_24h_vs_Hp_0Gy_24h
ARFGAP3	0.0207256	-0.408437	Hp_8Gy_24h_vs_Hp_0Gy_24h
SLC39A14	0.0209428	-0.48849	Hp_8Gy_24h_vs_Hp_0Gy_24h
UGT1A9	0.0209428	-0.646761	Hp_8Gy_24h_vs_Hp_0Gy_24h
GSDMC	0.021018	0.979325	Hp_8Gy_24h_vs_Hp_0Gy_24h
TDRD7	0.0210317	-0.474617	Hp_8Gy_24h_vs_Hp_0Gy_24h
NCK1	0.0210504	-0.497255	Hp_8Gy_24h_vs_Hp_0Gy_24h
SMIM30	0.0210531	-0.731696	Hp_8Gy_24h_vs_Hp_0Gy_24h
HSPA8	0.0212195	-0.409483	Hp_8Gy_24h_vs_Hp_0Gy_24h
TPT1	0.0212195	-0.371287	Hp_8Gy_24h_vs_Hp_0Gy_24h
SNRK	0.0212619	-0.504601	Hp_8Gy_24h_vs_Hp_0Gy_24h
AKIRIN2	0.021358	-0.433294	Hp_8Gy_24h_vs_Hp_0Gy_24h
ROBO3	0.021358	0.769568	Hp_8Gy_24h_vs_Hp_0Gy_24h
LARP6	0.021358	-0.552992	Hp_8Gy_24h_vs_Hp_0Gy_24h
SH3TC2	0.021358	0.946369	Hp_8Gy_24h_vs_Hp_0Gy_24h
UTP11	0.021358	-0.537042	Hp_8Gy_24h_vs_Hp_0Gy_24h
SEPTIN10	0.021358	-0.368102	Hp_8Gy_24h_vs_Hp_0Gy_24h
ZNF254	0.021358	-0.656608	Hp_8Gy_24h_vs_Hp_0Gy_24h
BOK	0.0213918	-0.496359	Hp_8Gy_24h_vs_Hp_0Gy_24h
SH3BP2	0.0214701	-0.454311	Hp_8Gy_24h_vs_Hp_0Gy_24h
SH2B3	0.0215361	-0.484079	Hp_8Gy_24h_vs_Hp_0Gy_24h
SF1	0.0215361	-0.3893	Hp_8Gy_24h_vs_Hp_0Gy_24h
ZC3H15	0.0216299	-0.391855	Hp_8Gy_24h_vs_Hp_0Gy_24h
EIF2AK4	0.0216558	0.342509	Hp_8Gy_24h_vs_Hp_0Gy_24h
DIAPH1	0.0216558	-0.384879	Hp_8Gy_24h_vs_Hp_0Gy_24h
ZFYVE9	0.0216558	-0.404398	Hp_8Gy_24h_vs_Hp_0Gy_24h
EIF4G2	0.0217613	-0.335283	Hp_8Gy_24h_vs_Hp_0Gy_24h
PBLD	0.0218278	-0.510676	Hp_8Gy_24h_vs_Hp_0Gy_24h
PAIP1	0.0218921	-0.383874	Hp_8Gy_24h_vs_Hp_0Gy_24h
ADSS2	0.0219867	-0.462356	Hp_8Gy_24h_vs_Hp_0Gy_24h
PRDX5	0.0219867	-0.38156	Hp_8Gy_24h_vs_Hp_0Gy_24h
P3H2	0.0221075	1.11731	Hp_8Gy_24h_vs_Hp_0Gy_24h
EHD4	0.0221075	-0.452832	Hp_8Gy_24h_vs_Hp_0Gy_24h
ALDH1A2	0.0221075	0.878545	Hp_8Gy_24h_vs_Hp_0Gy_24h
RAB2A	0.0223517	-0.353515	Hp_8Gy_24h_vs_Hp_0Gy_24h
INTS7	0.0223517	-0.553596	Hp_8Gy_24h_vs_Hp_0Gy_24h
GPD1	0.0223517	-0.60906	Hp_8Gy_24h_vs_Hp_0Gy_24h
TCEAL1	0.0223517	-0.578194	Hp_8Gy_24h_vs_Hp_0Gy_24h
ACAA1	0.0223886	-0.42939	Hp_8Gy_24h_vs_Hp_0Gy_24h
VPS35	0.0223886	-0.414928	Hp_8Gy_24h_vs_Hp_0Gy_24h
DNMT3A	0.0223886	-0.455523	Hp_8Gy_24h_vs_Hp_0Gy_24h
PANK3	0.0223886	-0.363391	Hp_8Gy_24h_vs_Hp_0Gy_24h
FEZ2	0.0223886	-0.448627	Hp_8Gy_24h_vs_Hp_0Gy_24h
PAK2	0.0223886	-0.352992	Hp_8Gy_24h_vs_Hp_0Gy_24h
ACTA2	0.0224073	-0.709716	Hp_8Gy_24h_vs_Hp_0Gy_24h
EPB41L5	0.0224466	-0.358171	Hp_8Gy_24h_vs_Hp_0Gy_24h
REEP5	0.0224886	-0.384476	Hp_8Gy_24h_vs_Hp_0Gy_24h
RALB	0.0224886	-0.401546	Hp_8Gy_24h_vs_Hp_0Gy_24h
GPBP1L1	0.0224886	-0.334847	Hp_8Gy_24h_vs_Hp_0Gy_24h
TRAPPC12	0.0224886	-0.441447	Hp_8Gy_24h_vs_Hp_0Gy_24h
RNF10	0.0225328	-0.375089	Hp_8Gy_24h_vs_Hp_0Gy_24h
EEF2K	0.0227384	-0.46217	Hp_8Gy_24h_vs_Hp_0Gy_24h
GTPBP4	0.0227384	-0.425951	Hp_8Gy_24h_vs_Hp_0Gy_24h
ADH5	0.0227384	-0.390485	Hp_8Gy_24h_vs_Hp_0Gy_24h
RASIP1	0.0227521	0.781997	Hp_8Gy_24h_vs_Hp_0Gy_24h
IQGAP1	0.0227838	-0.357212	Hp_8Gy_24h_vs_Hp_0Gy_24h
DDX1	0.0228414	-0.35371	Hp_8Gy_24h_vs_Hp_0Gy_24h
RDH11	0.0229412	-0.392509	Hp_8Gy_24h_vs_Hp_0Gy_24h
ENPP4	0.0232409	-0.616405	Hp_8Gy_24h_vs_Hp_0Gy_24h
SCFD1	0.0232409	-0.370476	Hp_8Gy_24h_vs_Hp_0Gy_24h
ANKRD12	0.0232409	-0.446073	Hp_8Gy_24h_vs_Hp_0Gy_24h
ABHD6	0.0232409	-0.599976	Hp_8Gy_24h_vs_Hp_0Gy_24h
ATP5F1C	0.0232409	-0.405298	Hp_8Gy_24h_vs_Hp_0Gy_24h
SORBS2	0.023269	-0.370123	Hp_8Gy_24h_vs_Hp_0Gy_24h
PSMB1	0.0233523	-0.408542	Hp_8Gy_24h_vs_Hp_0Gy_24h
TSPAN15	0.0233523	-0.782878	Hp_8Gy_24h_vs_Hp_0Gy_24h
SAMD4A	0.0234597	-0.401741	Hp_8Gy_24h_vs_Hp_0Gy_24h
SLC7A6	0.0235212	0.620842	Hp_8Gy_24h_vs_Hp_0Gy_24h
CSRP1	0.0235212	-0.41366	Hp_8Gy_24h_vs_Hp_0Gy_24h
ELOVL6	0.0235212	-0.487699	Hp_8Gy_24h_vs_Hp_0Gy_24h
FHL2	0.0240517	0.548007	Hp_8Gy_24h_vs_Hp_0Gy_24h
PTGFR	0.0241158	-0.610984	Hp_8Gy_24h_vs_Hp_0Gy_24h
LMO2	0.024276	1.41931	Hp_8Gy_24h_vs_Hp_0Gy_24h
AFAP1L1	0.024425	0.590622	Hp_8Gy_24h_vs_Hp_0Gy_24h
SETD7	0.0244551	-0.347982	Hp_8Gy_24h_vs_Hp_0Gy_24h
AACS	0.0245332	-0.43538	Hp_8Gy_24h_vs_Hp_0Gy_24h
UBP1	0.0247233	-0.344147	Hp_8Gy_24h_vs_Hp_0Gy_24h
GPI	0.0248062	-0.373897	Hp_8Gy_24h_vs_Hp_0Gy_24h
PKDCC	0.0248062	1.01312	Hp_8Gy_24h_vs_Hp_0Gy_24h
LRRC59	0.0248199	-0.392848	Hp_8Gy_24h_vs_Hp_0Gy_24h
SDCBP	0.0248199	-0.407562	Hp_8Gy_24h_vs_Hp_0Gy_24h
JPT1	0.0248199	-0.477626	Hp_8Gy_24h_vs_Hp_0Gy_24h
PTMS	0.0248523	-0.496903	Hp_8Gy_24h_vs_Hp_0Gy_24h
GNAI2	0.0251099	-0.389668	Hp_8Gy_24h_vs_Hp_0Gy_24h
TMED10	0.0251099	-0.336517	Hp_8Gy_24h_vs_Hp_0Gy_24h
AGPS	0.0254129	-0.344016	Hp_8Gy_24h_vs_Hp_0Gy_24h
LMAN2L	0.0254129	-0.493149	Hp_8Gy_24h_vs_Hp_0Gy_24h
ACTR3	0.0254129	-0.354397	Hp_8Gy_24h_vs_Hp_0Gy_24h
RPS6KA3	0.0254129	-0.359708	Hp_8Gy_24h_vs_Hp_0Gy_24h
CCDC112	0.0256739	-0.701048	Hp_8Gy_24h_vs_Hp_0Gy_24h
PGM2L1	0.0256739	-0.593671	Hp_8Gy_24h_vs_Hp_0Gy_24h
SUMO1	0.0259209	-0.377767	Hp_8Gy_24h_vs_Hp_0Gy_24h
HTATIP2	0.0259969	-0.4177	Hp_8Gy_24h_vs_Hp_0Gy_24h
C2CD2	0.0259969	-0.508424	Hp_8Gy_24h_vs_Hp_0Gy_24h
CCDC69	0.0260306	-0.519199	Hp_8Gy_24h_vs_Hp_0Gy_24h
APOBEC3C	0.0260306	0.848243	Hp_8Gy_24h_vs_Hp_0Gy_24h
DUSP1	0.0260689	0.405224	Hp_8Gy_24h_vs_Hp_0Gy_24h
CDK7	0.0260689	-0.512868	Hp_8Gy_24h_vs_Hp_0Gy_24h
ARHGAP24	0.0260904	-0.526387	Hp_8Gy_24h_vs_Hp_0Gy_24h
SEPTIN7	0.0263176	-0.374453	Hp_8Gy_24h_vs_Hp_0Gy_24h
SNX9	0.0263176	-0.408145	Hp_8Gy_24h_vs_Hp_0Gy_24h
RESF1	0.0263176	-0.582411	Hp_8Gy_24h_vs_Hp_0Gy_24h
FADS1	0.0264248	0.416493	Hp_8Gy_24h_vs_Hp_0Gy_24h
OPTN	0.0264295	-0.366443	Hp_8Gy_24h_vs_Hp_0Gy_24h
CCNI	0.0265471	-0.35474	Hp_8Gy_24h_vs_Hp_0Gy_24h
STARD9	0.0265471	0.609158	Hp_8Gy_24h_vs_Hp_0Gy_24h
H1-0	0.0265471	-0.410849	Hp_8Gy_24h_vs_Hp_0Gy_24h
RAB18	0.0265716	-0.372784	Hp_8Gy_24h_vs_Hp_0Gy_24h
KPNB1	0.0265716	-0.317011	Hp_8Gy_24h_vs_Hp_0Gy_24h
SNRPB2	0.0265716	-0.391602	Hp_8Gy_24h_vs_Hp_0Gy_24h
SRPK2	0.0265716	-0.374366	Hp_8Gy_24h_vs_Hp_0Gy_24h
EIF2S2	0.0266404	-0.395977	Hp_8Gy_24h_vs_Hp_0Gy_24h
PDZD8	0.0266404	-0.374298	Hp_8Gy_24h_vs_Hp_0Gy_24h
NUP43	0.026647	-0.549921	Hp_8Gy_24h_vs_Hp_0Gy_24h
TMEM176A	0.0268565	-0.518242	Hp_8Gy_24h_vs_Hp_0Gy_24h
RHBDD2	0.0268595	-0.565049	Hp_8Gy_24h_vs_Hp_0Gy_24h
KSR1	0.0268595	0.480885	Hp_8Gy_24h_vs_Hp_0Gy_24h
SPRED3	0.0268595	1.01405	Hp_8Gy_24h_vs_Hp_0Gy_24h
INHBE	0.0269136	-0.506394	Hp_8Gy_24h_vs_Hp_0Gy_24h
CBFA2T2	0.0270034	0.452906	Hp_8Gy_24h_vs_Hp_0Gy_24h
TAF6	0.0270034	0.525898	Hp_8Gy_24h_vs_Hp_0Gy_24h
CORO1C	0.0271373	-0.359981	Hp_8Gy_24h_vs_Hp_0Gy_24h
CANX	0.0271373	-0.312909	Hp_8Gy_24h_vs_Hp_0Gy_24h
PEBP1	0.0274268	-0.399793	Hp_8Gy_24h_vs_Hp_0Gy_24h
GNAI1	0.027451	0.392195	Hp_8Gy_24h_vs_Hp_0Gy_24h
SEC61G	0.0274575	-0.501248	Hp_8Gy_24h_vs_Hp_0Gy_24h
ANKRD1	0.0278479	-0.565388	Hp_8Gy_24h_vs_Hp_0Gy_24h
NMT2	0.0279853	-0.440711	Hp_8Gy_24h_vs_Hp_0Gy_24h
SLC12A2	0.0279882	-0.504596	Hp_8Gy_24h_vs_Hp_0Gy_24h
NALCN	0.0279882	0.812404	Hp_8Gy_24h_vs_Hp_0Gy_24h
MTCH2	0.0279882	-0.374301	Hp_8Gy_24h_vs_Hp_0Gy_24h
SYNM	0.0279882	0.594464	Hp_8Gy_24h_vs_Hp_0Gy_24h
EIF4EBP1	0.0279882	-0.552342	Hp_8Gy_24h_vs_Hp_0Gy_24h
CCN2	0.0280585	-0.558273	Hp_8Gy_24h_vs_Hp_0Gy_24h
RHOQ	0.0280585	-0.520288	Hp_8Gy_24h_vs_Hp_0Gy_24h
EIF2AK1	0.0282168	-0.358556	Hp_8Gy_24h_vs_Hp_0Gy_24h
MYL12B	0.0282168	-0.375079	Hp_8Gy_24h_vs_Hp_0Gy_24h
DSTN	0.0285081	-0.334363	Hp_8Gy_24h_vs_Hp_0Gy_24h
DCAF13	0.0285695	-0.391962	Hp_8Gy_24h_vs_Hp_0Gy_24h
TFPI	0.0286023	-0.365952	Hp_8Gy_24h_vs_Hp_0Gy_24h
NRAS	0.0287134	-0.350844	Hp_8Gy_24h_vs_Hp_0Gy_24h
SOCS3	0.0290149	-0.847982	Hp_8Gy_24h_vs_Hp_0Gy_24h
HECA	0.0290796	-0.540809	Hp_8Gy_24h_vs_Hp_0Gy_24h
ME2	0.0292042	-0.388113	Hp_8Gy_24h_vs_Hp_0Gy_24h
UBE4B	0.0292042	-0.31694	Hp_8Gy_24h_vs_Hp_0Gy_24h
DDAH2	0.0293126	-0.532405	Hp_8Gy_24h_vs_Hp_0Gy_24h
PPP2R5C	0.0293137	-0.333279	Hp_8Gy_24h_vs_Hp_0Gy_24h
ADAM23	0.0293137	0.606298	Hp_8Gy_24h_vs_Hp_0Gy_24h
PCYOX1	0.0293137	-0.382665	Hp_8Gy_24h_vs_Hp_0Gy_24h
AJUBA	0.0293137	-0.456364	Hp_8Gy_24h_vs_Hp_0Gy_24h
NUDC	0.0294535	-0.391054	Hp_8Gy_24h_vs_Hp_0Gy_24h
MED15	0.0295299	-0.437306	Hp_8Gy_24h_vs_Hp_0Gy_24h
MRPS35	0.0295871	-0.377456	Hp_8Gy_24h_vs_Hp_0Gy_24h
RGL1	0.0296576	0.425924	Hp_8Gy_24h_vs_Hp_0Gy_24h
ERGIC2	0.0296985	-0.425226	Hp_8Gy_24h_vs_Hp_0Gy_24h
CERK	0.0296985	-0.430997	Hp_8Gy_24h_vs_Hp_0Gy_24h
IRF6	0.0296985	-0.593154	Hp_8Gy_24h_vs_Hp_0Gy_24h
RBCK1	0.0296985	-0.464737	Hp_8Gy_24h_vs_Hp_0Gy_24h
ATF4	0.0296985	-0.355016	Hp_8Gy_24h_vs_Hp_0Gy_24h
SCCPDH	0.0296985	-0.359673	Hp_8Gy_24h_vs_Hp_0Gy_24h
SLC30A5	0.0296985	-0.447416	Hp_8Gy_24h_vs_Hp_0Gy_24h
GGH	0.0299983	-0.418921	Hp_8Gy_24h_vs_Hp_0Gy_24h
TBX1	0.0302216	1.21539	Hp_8Gy_24h_vs_Hp_0Gy_24h
GPAT4	0.0302542	-0.402194	Hp_8Gy_24h_vs_Hp_0Gy_24h
TIPRL	0.0304803	-0.375795	Hp_8Gy_24h_vs_Hp_0Gy_24h
CCDC92	0.0305647	-0.492516	Hp_8Gy_24h_vs_Hp_0Gy_24h
MEF2A	0.0306059	-0.3706	Hp_8Gy_24h_vs_Hp_0Gy_24h
PTK2B	0.0306959	0.645824	Hp_8Gy_24h_vs_Hp_0Gy_24h
FRMD3	0.0306959	0.887979	Hp_8Gy_24h_vs_Hp_0Gy_24h
CYP4A11	0.0309109	-0.917812	Hp_8Gy_24h_vs_Hp_0Gy_24h
ZNF79	0.0309109	0.595727	Hp_8Gy_24h_vs_Hp_0Gy_24h
TM7SF3	0.0309323	0.383413	Hp_8Gy_24h_vs_Hp_0Gy_24h
CHIC2	0.0309323	-0.462484	Hp_8Gy_24h_vs_Hp_0Gy_24h
SPTBN1	0.0309323	-0.405742	Hp_8Gy_24h_vs_Hp_0Gy_24h
FOSL1	0.0309323	0.800276	Hp_8Gy_24h_vs_Hp_0Gy_24h
PIK3CA	0.0310202	-0.453198	Hp_8Gy_24h_vs_Hp_0Gy_24h
HNMT	0.0310202	-0.423757	Hp_8Gy_24h_vs_Hp_0Gy_24h
RXRA	0.0310202	-0.378895	Hp_8Gy_24h_vs_Hp_0Gy_24h
TCEA1	0.0313907	-0.368486	Hp_8Gy_24h_vs_Hp_0Gy_24h
TCF25	0.0315686	-0.357268	Hp_8Gy_24h_vs_Hp_0Gy_24h
CFAP97	0.0315994	-0.421644	Hp_8Gy_24h_vs_Hp_0Gy_24h
PALMD	0.0318632	-0.471209	Hp_8Gy_24h_vs_Hp_0Gy_24h
CNN3	0.0318632	-0.333964	Hp_8Gy_24h_vs_Hp_0Gy_24h
RAB4A	0.0318632	-0.47656	Hp_8Gy_24h_vs_Hp_0Gy_24h
PCMTD1	0.0318632	-0.379908	Hp_8Gy_24h_vs_Hp_0Gy_24h
PAPPA	0.0319025	0.977466	Hp_8Gy_24h_vs_Hp_0Gy_24h
ANXA7	0.0319432	-0.393587	Hp_8Gy_24h_vs_Hp_0Gy_24h
OCIAD2	0.0319432	-0.432203	Hp_8Gy_24h_vs_Hp_0Gy_24h
PLSCR1	0.0319991	-0.504899	Hp_8Gy_24h_vs_Hp_0Gy_24h
HNRNPA3	0.0320357	-0.399764	Hp_8Gy_24h_vs_Hp_0Gy_24h
NBR1	0.0321533	-0.346568	Hp_8Gy_24h_vs_Hp_0Gy_24h
PITPNB	0.0321561	-0.323832	Hp_8Gy_24h_vs_Hp_0Gy_24h
AHCYL1	0.0325157	-0.353504	Hp_8Gy_24h_vs_Hp_0Gy_24h
VAT1	0.0327447	-0.397857	Hp_8Gy_24h_vs_Hp_0Gy_24h
CLPX	0.0327447	-0.366354	Hp_8Gy_24h_vs_Hp_0Gy_24h
TLK1	0.0327447	-0.369981	Hp_8Gy_24h_vs_Hp_0Gy_24h
DKC1	0.0327658	-0.403284	Hp_8Gy_24h_vs_Hp_0Gy_24h
PPP2R5E	0.0327658	-0.359506	Hp_8Gy_24h_vs_Hp_0Gy_24h
YWHAZ	0.0327741	-0.303295	Hp_8Gy_24h_vs_Hp_0Gy_24h
NOC3L	0.0328932	-0.412407	Hp_8Gy_24h_vs_Hp_0Gy_24h
CNOT4	0.0330892	-0.405406	Hp_8Gy_24h_vs_Hp_0Gy_24h
PDCD5	0.0330892	-0.435568	Hp_8Gy_24h_vs_Hp_0Gy_24h
BCL2L1	0.0330984	0.448966	Hp_8Gy_24h_vs_Hp_0Gy_24h
PRMT2	0.0333938	-0.360172	Hp_8Gy_24h_vs_Hp_0Gy_24h
CAVIN1	0.0333938	-0.431693	Hp_8Gy_24h_vs_Hp_0Gy_24h
MBP	0.0333938	-0.529557	Hp_8Gy_24h_vs_Hp_0Gy_24h
UBE2D3	0.033521	-0.255726	Hp_8Gy_24h_vs_Hp_0Gy_24h
TP53I3	0.033521	0.483065	Hp_8Gy_24h_vs_Hp_0Gy_24h
MCMBP	0.033521	-0.412846	Hp_8Gy_24h_vs_Hp_0Gy_24h
SMARCC1	0.0335539	-0.377217	Hp_8Gy_24h_vs_Hp_0Gy_24h
MAPRE1	0.0336661	-0.371363	Hp_8Gy_24h_vs_Hp_0Gy_24h
FKBP8	0.0339039	-0.362489	Hp_8Gy_24h_vs_Hp_0Gy_24h
TBL1XR1	0.0339114	-0.417588	Hp_8Gy_24h_vs_Hp_0Gy_24h
PSME4	0.0339372	-0.356886	Hp_8Gy_24h_vs_Hp_0Gy_24h
FKBP4	0.034195	-0.352283	Hp_8Gy_24h_vs_Hp_0Gy_24h
NUFIP2	0.0343133	-0.3531	Hp_8Gy_24h_vs_Hp_0Gy_24h
DENND4A	0.0345267	-0.344664	Hp_8Gy_24h_vs_Hp_0Gy_24h
ALKBH5	0.0345291	-0.383682	Hp_8Gy_24h_vs_Hp_0Gy_24h
WAC	0.0345291	-0.28037	Hp_8Gy_24h_vs_Hp_0Gy_24h
ICAM1	0.0345612	-0.675789	Hp_8Gy_24h_vs_Hp_0Gy_24h
UGDH	0.0345612	-0.333978	Hp_8Gy_24h_vs_Hp_0Gy_24h
SRP9	0.0345612	-0.335401	Hp_8Gy_24h_vs_Hp_0Gy_24h
EPB41L1	0.034567	-0.632778	Hp_8Gy_24h_vs_Hp_0Gy_24h
CISD2	0.034567	-0.577903	Hp_8Gy_24h_vs_Hp_0Gy_24h
GGCX	0.034704	-0.343843	Hp_8Gy_24h_vs_Hp_0Gy_24h
RFK	0.034704	-0.509957	Hp_8Gy_24h_vs_Hp_0Gy_24h
PPID	0.034704	-0.399409	Hp_8Gy_24h_vs_Hp_0Gy_24h
CLIC4	0.0348225	-0.352768	Hp_8Gy_24h_vs_Hp_0Gy_24h
CSF2RB	0.0348833	0.874375	Hp_8Gy_24h_vs_Hp_0Gy_24h
RCC2	0.0349607	-0.426477	Hp_8Gy_24h_vs_Hp_0Gy_24h
HSPA9	0.0351888	-0.328459	Hp_8Gy_24h_vs_Hp_0Gy_24h
PDIA6	0.0351888	-0.303475	Hp_8Gy_24h_vs_Hp_0Gy_24h
ATG3	0.0352392	-0.366144	Hp_8Gy_24h_vs_Hp_0Gy_24h
SORD	0.0353352	-0.449293	Hp_8Gy_24h_vs_Hp_0Gy_24h
ABCB4	0.0356219	-0.822969	Hp_8Gy_24h_vs_Hp_0Gy_24h
MAP4	0.0356219	-0.342283	Hp_8Gy_24h_vs_Hp_0Gy_24h
B4GALT1	0.0356219	-0.397537	Hp_8Gy_24h_vs_Hp_0Gy_24h
HSP90AB1	0.0356219	-0.343112	Hp_8Gy_24h_vs_Hp_0Gy_24h
YY1	0.0356219	-0.340654	Hp_8Gy_24h_vs_Hp_0Gy_24h
HM13	0.0356219	-0.391469	Hp_8Gy_24h_vs_Hp_0Gy_24h
APBA1	0.0356219	-0.536147	Hp_8Gy_24h_vs_Hp_0Gy_24h
TNFAIP1	0.0356219	-0.359116	Hp_8Gy_24h_vs_Hp_0Gy_24h
HDLBP	0.0356219	-0.335789	Hp_8Gy_24h_vs_Hp_0Gy_24h
LEPR	0.0356219	-0.574564	Hp_8Gy_24h_vs_Hp_0Gy_24h
HNRNPA2B1	0.0356219	-0.285331	Hp_8Gy_24h_vs_Hp_0Gy_24h
INHBA	0.0356219	-0.569963	Hp_8Gy_24h_vs_Hp_0Gy_24h
SNX6	0.0356219	-0.427563	Hp_8Gy_24h_vs_Hp_0Gy_24h
RAN	0.0356219	-0.339216	Hp_8Gy_24h_vs_Hp_0Gy_24h
ARHGDIA	0.0356219	-0.392685	Hp_8Gy_24h_vs_Hp_0Gy_24h
OSBPL10	0.0356219	0.674902	Hp_8Gy_24h_vs_Hp_0Gy_24h
MUS81	0.0356219	0.527882	Hp_8Gy_24h_vs_Hp_0Gy_24h
SLC35E3	0.0356219	0.491457	Hp_8Gy_24h_vs_Hp_0Gy_24h
FOXC2	0.0356219	-1.55799	Hp_8Gy_24h_vs_Hp_0Gy_24h
SRSF10	0.0356219	-0.355652	Hp_8Gy_24h_vs_Hp_0Gy_24h
FKBP9	0.0356669	-0.428854	Hp_8Gy_24h_vs_Hp_0Gy_24h
TAOK3	0.0356669	-0.371124	Hp_8Gy_24h_vs_Hp_0Gy_24h
NIPSNAP3A	0.0357282	-0.447396	Hp_8Gy_24h_vs_Hp_0Gy_24h
DEXI	0.0359392	0.517591	Hp_8Gy_24h_vs_Hp_0Gy_24h
SLC51A	0.0360847	-0.77087	Hp_8Gy_24h_vs_Hp_0Gy_24h
CCAR1	0.0360852	-0.368921	Hp_8Gy_24h_vs_Hp_0Gy_24h
ARHGAP35	0.0360852	-0.389163	Hp_8Gy_24h_vs_Hp_0Gy_24h
PIDD1	0.0361381	0.755434	Hp_8Gy_24h_vs_Hp_0Gy_24h
CIZ1	0.0363714	-0.375182	Hp_8Gy_24h_vs_Hp_0Gy_24h
FURIN	0.0365514	-0.350562	Hp_8Gy_24h_vs_Hp_0Gy_24h
FAM120A	0.0368269	-0.321502	Hp_8Gy_24h_vs_Hp_0Gy_24h
PSMF1	0.0368269	-0.369115	Hp_8Gy_24h_vs_Hp_0Gy_24h
UCHL1	0.0369594	-0.634933	Hp_8Gy_24h_vs_Hp_0Gy_24h
PHYKPL	0.0369594	-0.431138	Hp_8Gy_24h_vs_Hp_0Gy_24h
WHRN	0.0372488	0.750187	Hp_8Gy_24h_vs_Hp_0Gy_24h
ASGR2	0.0372488	-0.34751	Hp_8Gy_24h_vs_Hp_0Gy_24h
MCFD2	0.0372488	-0.328607	Hp_8Gy_24h_vs_Hp_0Gy_24h
KCMF1	0.0374853	-0.348985	Hp_8Gy_24h_vs_Hp_0Gy_24h
DDRGK1	0.0375795	-0.372035	Hp_8Gy_24h_vs_Hp_0Gy_24h
ATL3	0.0376813	-0.344219	Hp_8Gy_24h_vs_Hp_0Gy_24h
ZHX1	0.0379535	-0.503873	Hp_8Gy_24h_vs_Hp_0Gy_24h
INSIG1	0.0379535	-0.383394	Hp_8Gy_24h_vs_Hp_0Gy_24h
RBM17	0.0381261	-0.312559	Hp_8Gy_24h_vs_Hp_0Gy_24h
MIA3	0.0381261	-0.298902	Hp_8Gy_24h_vs_Hp_0Gy_24h
TMED7	0.0381364	-0.452704	Hp_8Gy_24h_vs_Hp_0Gy_24h
TSPYL1	0.0381364	-0.312031	Hp_8Gy_24h_vs_Hp_0Gy_24h
PPIC	0.0381488	-0.537647	Hp_8Gy_24h_vs_Hp_0Gy_24h
DNAJC25	0.0381537	-0.585547	Hp_8Gy_24h_vs_Hp_0Gy_24h
ARPP19	0.0381537	-0.2949	Hp_8Gy_24h_vs_Hp_0Gy_24h
DENR	0.0381537	-0.380147	Hp_8Gy_24h_vs_Hp_0Gy_24h
TMEM63A	0.0381537	-0.452945	Hp_8Gy_24h_vs_Hp_0Gy_24h
CTSZ	0.0381869	-0.359518	Hp_8Gy_24h_vs_Hp_0Gy_24h
ZNF185	0.0382651	0.684521	Hp_8Gy_24h_vs_Hp_0Gy_24h
TAGLN2	0.0382651	-0.344775	Hp_8Gy_24h_vs_Hp_0Gy_24h
DYRK2	0.0382785	-0.520102	Hp_8Gy_24h_vs_Hp_0Gy_24h
CYLD	0.0384285	-0.331325	Hp_8Gy_24h_vs_Hp_0Gy_24h
COPS5	0.0386394	-0.391556	Hp_8Gy_24h_vs_Hp_0Gy_24h
DNAH14	0.0386394	0.503924	Hp_8Gy_24h_vs_Hp_0Gy_24h
FMR1	0.0388314	-0.356405	Hp_8Gy_24h_vs_Hp_0Gy_24h
PAWR	0.0388314	-0.428791	Hp_8Gy_24h_vs_Hp_0Gy_24h
ATP9A	0.0390977	-0.359129	Hp_8Gy_24h_vs_Hp_0Gy_24h
NUDT16	0.0390977	-0.354083	Hp_8Gy_24h_vs_Hp_0Gy_24h
SLC25A12	0.0392273	0.758958	Hp_8Gy_24h_vs_Hp_0Gy_24h
RNF19B	0.0392273	0.436337	Hp_8Gy_24h_vs_Hp_0Gy_24h
MORF4L2	0.0392507	-0.312316	Hp_8Gy_24h_vs_Hp_0Gy_24h
BNIP3	0.0392507	-0.464385	Hp_8Gy_24h_vs_Hp_0Gy_24h
SAR1A	0.0394854	-0.315886	Hp_8Gy_24h_vs_Hp_0Gy_24h
C11orf58	0.0395865	-0.333872	Hp_8Gy_24h_vs_Hp_0Gy_24h
NRBF2	0.0395967	-0.411228	Hp_8Gy_24h_vs_Hp_0Gy_24h
GOLIM4	0.0395967	-0.357894	Hp_8Gy_24h_vs_Hp_0Gy_24h
MRPL36	0.0398915	-0.506096	Hp_8Gy_24h_vs_Hp_0Gy_24h
TAF3	0.0399061	0.473248	Hp_8Gy_24h_vs_Hp_0Gy_24h
UBE2L3	0.0399061	-0.388527	Hp_8Gy_24h_vs_Hp_0Gy_24h
SNX4	0.0401082	-0.351223	Hp_8Gy_24h_vs_Hp_0Gy_24h
COMMD6	0.0401082	-0.527163	Hp_8Gy_24h_vs_Hp_0Gy_24h
PDHA1	0.0401295	-0.348514	Hp_8Gy_24h_vs_Hp_0Gy_24h
DNAJA2	0.0402252	-0.317929	Hp_8Gy_24h_vs_Hp_0Gy_24h
RSRC1	0.0402295	-0.41823	Hp_8Gy_24h_vs_Hp_0Gy_24h
RNF216	0.0402511	-0.340302	Hp_8Gy_24h_vs_Hp_0Gy_24h
ABCA2	0.0402511	0.505819	Hp_8Gy_24h_vs_Hp_0Gy_24h
KATNBL1	0.0402511	-0.569011	Hp_8Gy_24h_vs_Hp_0Gy_24h
SLC31A1	0.0402511	-0.391275	Hp_8Gy_24h_vs_Hp_0Gy_24h
DCP1B	0.0402511	0.478311	Hp_8Gy_24h_vs_Hp_0Gy_24h
SHISA5	0.0402511	-0.321651	Hp_8Gy_24h_vs_Hp_0Gy_24h
C11orf68	0.0402511	0.71007	Hp_8Gy_24h_vs_Hp_0Gy_24h
SNCA	0.0403879	0.746434	Hp_8Gy_24h_vs_Hp_0Gy_24h
HSPB1	0.0405145	-0.411282	Hp_8Gy_24h_vs_Hp_0Gy_24h
APOLD1	0.0405925	0.715282	Hp_8Gy_24h_vs_Hp_0Gy_24h
STS	0.0406495	-0.499055	Hp_8Gy_24h_vs_Hp_0Gy_24h
UBA6	0.0407238	-0.362129	Hp_8Gy_24h_vs_Hp_0Gy_24h
TRIR	0.0407897	-0.350585	Hp_8Gy_24h_vs_Hp_0Gy_24h
CDC42SE2	0.0407897	-0.392485	Hp_8Gy_24h_vs_Hp_0Gy_24h
TIGAR	0.0408275	0.487694	Hp_8Gy_24h_vs_Hp_0Gy_24h
TM9SF2	0.0408275	-0.333691	Hp_8Gy_24h_vs_Hp_0Gy_24h
PRPF38A	0.0409845	-0.409194	Hp_8Gy_24h_vs_Hp_0Gy_24h
AIG1	0.0409845	-0.485592	Hp_8Gy_24h_vs_Hp_0Gy_24h
EIF4EBP2	0.0409845	-0.340562	Hp_8Gy_24h_vs_Hp_0Gy_24h
SEC62	0.0412899	-0.336754	Hp_8Gy_24h_vs_Hp_0Gy_24h
TWF1	0.0412899	-0.339636	Hp_8Gy_24h_vs_Hp_0Gy_24h
PPDPF	0.0415443	-0.441604	Hp_8Gy_24h_vs_Hp_0Gy_24h
CALU	0.0415869	-0.368415	Hp_8Gy_24h_vs_Hp_0Gy_24h
PARP9	0.0415869	-0.332835	Hp_8Gy_24h_vs_Hp_0Gy_24h
ZBTB21	0.0416671	-0.457752	Hp_8Gy_24h_vs_Hp_0Gy_24h
MAFK	0.0416671	-0.664009	Hp_8Gy_24h_vs_Hp_0Gy_24h
PDE8A	0.0416839	-0.330076	Hp_8Gy_24h_vs_Hp_0Gy_24h
NCDN	0.0417047	0.507803	Hp_8Gy_24h_vs_Hp_0Gy_24h
VMP1	0.0417047	-0.31555	Hp_8Gy_24h_vs_Hp_0Gy_24h
FGF2	0.0417047	0.673759	Hp_8Gy_24h_vs_Hp_0Gy_24h
R3HDM2	0.0417047	-0.360232	Hp_8Gy_24h_vs_Hp_0Gy_24h
BICC1	0.0417808	-0.609412	Hp_8Gy_24h_vs_Hp_0Gy_24h
FAM114A1	0.041817	-0.34936	Hp_8Gy_24h_vs_Hp_0Gy_24h
PLOD1	0.0420568	-0.41517	Hp_8Gy_24h_vs_Hp_0Gy_24h
STK4	0.0420568	-0.359083	Hp_8Gy_24h_vs_Hp_0Gy_24h
UBE3A	0.0420568	-0.31477	Hp_8Gy_24h_vs_Hp_0Gy_24h
TEX261	0.0420568	-0.438072	Hp_8Gy_24h_vs_Hp_0Gy_24h
IQSEC1	0.0420568	-0.380501	Hp_8Gy_24h_vs_Hp_0Gy_24h
CASP4	0.0420568	-0.451888	Hp_8Gy_24h_vs_Hp_0Gy_24h
CD99	0.042129	-0.332615	Hp_8Gy_24h_vs_Hp_0Gy_24h
COPB1	0.042129	-0.298461	Hp_8Gy_24h_vs_Hp_0Gy_24h
NSDHL	0.042129	-0.406371	Hp_8Gy_24h_vs_Hp_0Gy_24h
HNRNPDL	0.0424259	-0.326774	Hp_8Gy_24h_vs_Hp_0Gy_24h
GFM1	0.0425308	-0.363168	Hp_8Gy_24h_vs_Hp_0Gy_24h
COA7	0.0425513	-0.413775	Hp_8Gy_24h_vs_Hp_0Gy_24h
WAPL	0.0425994	-0.336521	Hp_8Gy_24h_vs_Hp_0Gy_24h
ZNF814	0.0429942	-0.704843	Hp_8Gy_24h_vs_Hp_0Gy_24h
RUNX1T1	0.0430041	0.707868	Hp_8Gy_24h_vs_Hp_0Gy_24h
ABCD4	0.043009	-0.389385	Hp_8Gy_24h_vs_Hp_0Gy_24h
TARDBP	0.043009	-0.297395	Hp_8Gy_24h_vs_Hp_0Gy_24h
DCAF16	0.043009	0.446708	Hp_8Gy_24h_vs_Hp_0Gy_24h
SHTN1	0.043009	-0.392186	Hp_8Gy_24h_vs_Hp_0Gy_24h
SEPTIN2	0.0431103	-0.287276	Hp_8Gy_24h_vs_Hp_0Gy_24h
ARL6IP5	0.0431595	-0.430864	Hp_8Gy_24h_vs_Hp_0Gy_24h
APPL1	0.043185	-0.387585	Hp_8Gy_24h_vs_Hp_0Gy_24h
FRG1	0.0435808	-0.47064	Hp_8Gy_24h_vs_Hp_0Gy_24h
PSMA3	0.0438579	-0.362502	Hp_8Gy_24h_vs_Hp_0Gy_24h
TFRC	0.0440093	-0.330966	Hp_8Gy_24h_vs_Hp_0Gy_24h
CTDP1	0.0440752	-0.424987	Hp_8Gy_24h_vs_Hp_0Gy_24h
BAG3	0.0440752	-0.405674	Hp_8Gy_24h_vs_Hp_0Gy_24h
STX3	0.0440752	-0.413473	Hp_8Gy_24h_vs_Hp_0Gy_24h
OAF	0.0440752	-0.410774	Hp_8Gy_24h_vs_Hp_0Gy_24h
HSPA1A	0.0440752	-0.482268	Hp_8Gy_24h_vs_Hp_0Gy_24h
NRK	0.0445794	0.681204	Hp_8Gy_24h_vs_Hp_0Gy_24h
HBEGF	0.0446721	0.714384	Hp_8Gy_24h_vs_Hp_0Gy_24h
RAB40B	0.0446721	-0.496486	Hp_8Gy_24h_vs_Hp_0Gy_24h
TMCO3	0.0446721	-0.317874	Hp_8Gy_24h_vs_Hp_0Gy_24h
BPTF	0.0446721	-0.336792	Hp_8Gy_24h_vs_Hp_0Gy_24h
SLC35F5	0.0448184	-0.392694	Hp_8Gy_24h_vs_Hp_0Gy_24h
TANK	0.0449622	-0.348502	Hp_8Gy_24h_vs_Hp_0Gy_24h
EBNA1BP2	0.044983	-0.366409	Hp_8Gy_24h_vs_Hp_0Gy_24h
ETFDH	0.044983	-0.396889	Hp_8Gy_24h_vs_Hp_0Gy_24h
SLC25A38	0.0454198	-0.399264	Hp_8Gy_24h_vs_Hp_0Gy_24h
SLC25A43	0.0454813	-0.452769	Hp_8Gy_24h_vs_Hp_0Gy_24h
WASL	0.045789	-0.343321	Hp_8Gy_24h_vs_Hp_0Gy_24h
CDC73	0.045789	-0.347096	Hp_8Gy_24h_vs_Hp_0Gy_24h
TNIP1	0.045789	-0.375565	Hp_8Gy_24h_vs_Hp_0Gy_24h
MTA2	0.045795	0.368095	Hp_8Gy_24h_vs_Hp_0Gy_24h
UFM1	0.0459011	-0.298261	Hp_8Gy_24h_vs_Hp_0Gy_24h
PPARD	0.0459653	0.432253	Hp_8Gy_24h_vs_Hp_0Gy_24h
TRA2A	0.0459653	-0.384032	Hp_8Gy_24h_vs_Hp_0Gy_24h
STIP1	0.0459653	-0.385487	Hp_8Gy_24h_vs_Hp_0Gy_24h
ZFYVE21	0.0462081	-0.430642	Hp_8Gy_24h_vs_Hp_0Gy_24h
FXR1	0.0462081	-0.277941	Hp_8Gy_24h_vs_Hp_0Gy_24h
SRM	0.0462081	-0.518755	Hp_8Gy_24h_vs_Hp_0Gy_24h
VBP1	0.0462081	-0.446522	Hp_8Gy_24h_vs_Hp_0Gy_24h
NOL8	0.0462081	0.302549	Hp_8Gy_24h_vs_Hp_0Gy_24h
PSMB8	0.0462081	-0.429208	Hp_8Gy_24h_vs_Hp_0Gy_24h
UBA3	0.0463076	-0.472588	Hp_8Gy_24h_vs_Hp_0Gy_24h
DENND10	0.0464942	-0.447372	Hp_8Gy_24h_vs_Hp_0Gy_24h
SHMT1	0.0466994	-0.475401	Hp_8Gy_24h_vs_Hp_0Gy_24h
H6PD	0.0467847	-0.405985	Hp_8Gy_24h_vs_Hp_0Gy_24h
CAPZA2	0.0468026	-0.333769	Hp_8Gy_24h_vs_Hp_0Gy_24h
GDI2	0.0469377	-0.347433	Hp_8Gy_24h_vs_Hp_0Gy_24h
KHK	0.0469377	-0.489312	Hp_8Gy_24h_vs_Hp_0Gy_24h
DESI1	0.0469741	-0.342847	Hp_8Gy_24h_vs_Hp_0Gy_24h
PLPP3	0.0469775	-0.353143	Hp_8Gy_24h_vs_Hp_0Gy_24h
SEPTIN11	0.0471123	-0.331585	Hp_8Gy_24h_vs_Hp_0Gy_24h
SACM1L	0.0472474	-0.357198	Hp_8Gy_24h_vs_Hp_0Gy_24h
TMEM248	0.0475352	-0.362916	Hp_8Gy_24h_vs_Hp_0Gy_24h
SARAF	0.0475352	-0.30324	Hp_8Gy_24h_vs_Hp_0Gy_24h
RTN3	0.0476108	-0.296614	Hp_8Gy_24h_vs_Hp_0Gy_24h
SP2	0.0477802	0.404923	Hp_8Gy_24h_vs_Hp_0Gy_24h
RANBP1	0.0478995	-0.387037	Hp_8Gy_24h_vs_Hp_0Gy_24h
TMED5	0.047992	-0.32733	Hp_8Gy_24h_vs_Hp_0Gy_24h
PDHX	0.0480014	-0.370047	Hp_8Gy_24h_vs_Hp_0Gy_24h
TFR2	0.0481228	-0.465305	Hp_8Gy_24h_vs_Hp_0Gy_24h
MMADHC	0.0481228	-0.48443	Hp_8Gy_24h_vs_Hp_0Gy_24h
RARRES2	0.0482002	-0.44678	Hp_8Gy_24h_vs_Hp_0Gy_24h
DEGS1	0.0482002	-0.355815	Hp_8Gy_24h_vs_Hp_0Gy_24h
SMARCA2	0.0482223	-0.294276	Hp_8Gy_24h_vs_Hp_0Gy_24h
TLE4	0.0484438	0.53559	Hp_8Gy_24h_vs_Hp_0Gy_24h
CNBP	0.0484438	-0.303534	Hp_8Gy_24h_vs_Hp_0Gy_24h
BAZ1B	0.0484864	-0.321683	Hp_8Gy_24h_vs_Hp_0Gy_24h
TJP1	0.0484864	-0.299285	Hp_8Gy_24h_vs_Hp_0Gy_24h
CTNNAL1	0.0484864	-0.374344	Hp_8Gy_24h_vs_Hp_0Gy_24h
FAM199X	0.0484864	-0.399279	Hp_8Gy_24h_vs_Hp_0Gy_24h
ITPRID2	0.0484864	-0.347525	Hp_8Gy_24h_vs_Hp_0Gy_24h
GALM	0.0484864	-0.519505	Hp_8Gy_24h_vs_Hp_0Gy_24h
PCYT1A	0.0484864	-0.308663	Hp_8Gy_24h_vs_Hp_0Gy_24h
FCAMR	0.0484864	-1.22625	Hp_8Gy_24h_vs_Hp_0Gy_24h
STYX	0.0484864	-0.369082	Hp_8Gy_24h_vs_Hp_0Gy_24h
SSB	0.0485693	-0.412382	Hp_8Gy_24h_vs_Hp_0Gy_24h
ABHD4	0.0486998	-0.446335	Hp_8Gy_24h_vs_Hp_0Gy_24h
PSTPIP2	0.0487485	0.510398	Hp_8Gy_24h_vs_Hp_0Gy_24h
LGALS8	0.0487961	-0.329963	Hp_8Gy_24h_vs_Hp_0Gy_24h
C1orf198	0.0487961	-0.418537	Hp_8Gy_24h_vs_Hp_0Gy_24h
STIM1	0.0488786	-0.372568	Hp_8Gy_24h_vs_Hp_0Gy_24h
RAB15	0.0490604	-0.387658	Hp_8Gy_24h_vs_Hp_0Gy_24h
EIF2B5	0.0491013	-0.314075	Hp_8Gy_24h_vs_Hp_0Gy_24h
NDRG4	0.0491221	0.736455	Hp_8Gy_24h_vs_Hp_0Gy_24h
NOP14	0.0491552	-0.30403	Hp_8Gy_24h_vs_Hp_0Gy_24h
TSC22D1	0.0492464	-0.338659	Hp_8Gy_24h_vs_Hp_0Gy_24h
NUCB1	0.0492464	-0.385046	Hp_8Gy_24h_vs_Hp_0Gy_24h
RLIM	0.0492597	-0.36018	Hp_8Gy_24h_vs_Hp_0Gy_24h
ABHD15	0.0493958	-0.504533	Hp_8Gy_24h_vs_Hp_0Gy_24h
GNA13	0.0496542	-0.327599	Hp_8Gy_24h_vs_Hp_0Gy_24h
MRPL27	0.049672	0.432932	Hp_8Gy_24h_vs_Hp_0Gy_24h
XBP1	0.0496954	-0.380183	Hp_8Gy_24h_vs_Hp_0Gy_24h
KLHL29	0.0496954	0.579985	Hp_8Gy_24h_vs_Hp_0Gy_24h
EFR3A	0.0496954	-0.318498	Hp_8Gy_24h_vs_Hp_0Gy_24h
CENPX	0.0496954	-0.620212	Hp_8Gy_24h_vs_Hp_0Gy_24h
CRK	0.0497608	-0.296234	Hp_8Gy_24h_vs_Hp_0Gy_24h
ACSL3	0.0497746	-0.388363	Hp_8Gy_24h_vs_Hp_0Gy_24h
MDM2	3.20663243722587e-16	1.11179	Hp_4Gy_7d_vs_Hp_0Gy_7d
TRIM22	8.67791982354608e-14	0.869063	Hp_4Gy_7d_vs_Hp_0Gy_7d
NFIL3	8.67791982354608e-14	-1.23757	Hp_4Gy_7d_vs_Hp_0Gy_7d
SPATA18	1.58354467715455e-13	1.38619	Hp_4Gy_7d_vs_Hp_0Gy_7d
CSRNP1	4.26723189075329e-13	-1.6215	Hp_4Gy_7d_vs_Hp_0Gy_7d
IER3	1.89783108483948e-12	-1.48186	Hp_4Gy_7d_vs_Hp_0Gy_7d
FDXR	3.71717199217325e-11	1.11332	Hp_4Gy_7d_vs_Hp_0Gy_7d
DUSP6	8.34113562052589e-10	-1.13378	Hp_4Gy_7d_vs_Hp_0Gy_7d
BHLHE40	2.9482258774191e-09	-0.925925	Hp_4Gy_7d_vs_Hp_0Gy_7d
INPP5D	3.63600057690354e-09	1.40959	Hp_4Gy_7d_vs_Hp_0Gy_7d
SOCS3	1.47200116966687e-08	-1.76699	Hp_4Gy_7d_vs_Hp_0Gy_7d
CCDC71L	2.79479356270108e-08	-1.02557	Hp_4Gy_7d_vs_Hp_0Gy_7d
JUNB	2.85376300126081e-08	-1.23732	Hp_4Gy_7d_vs_Hp_0Gy_7d
ADAMTS1	3.82352929830797e-08	-1.82667	Hp_4Gy_7d_vs_Hp_0Gy_7d
PTCHD4	4.55791390949179e-08	1.55869	Hp_4Gy_7d_vs_Hp_0Gy_7d
RRM2B	7.32885685234833e-07	0.679961	Hp_4Gy_7d_vs_Hp_0Gy_7d
EDA2R	8.05673372834536e-07	1.56049	Hp_4Gy_7d_vs_Hp_0Gy_7d
NCOA7	1.03218673420691e-06	-0.713738	Hp_4Gy_7d_vs_Hp_0Gy_7d
ZFP36	1.03218673420691e-06	-0.954568	Hp_4Gy_7d_vs_Hp_0Gy_7d
ICAM1	2.95152076022436e-06	-1.28506	Hp_4Gy_7d_vs_Hp_0Gy_7d
JUN	2.95152076022436e-06	-0.775539	Hp_4Gy_7d_vs_Hp_0Gy_7d
BCL6	4.22407647294879e-06	-0.839818	Hp_4Gy_7d_vs_Hp_0Gy_7d
PIM3	1.33850729285856e-05	-1.10503	Hp_4Gy_7d_vs_Hp_0Gy_7d
CEBPD	1.64504771101736e-05	-1.36765	Hp_4Gy_7d_vs_Hp_0Gy_7d
NNMT	3.78846822452628e-05	-0.890135	Hp_4Gy_7d_vs_Hp_0Gy_7d
ITPKC	3.91171269778727e-05	-0.851942	Hp_4Gy_7d_vs_Hp_0Gy_7d
ADM	6.137760859053e-05	-1.00422	Hp_4Gy_7d_vs_Hp_0Gy_7d
ZMAT3	6.1625889579166e-05	0.616754	Hp_4Gy_7d_vs_Hp_0Gy_7d
MIDN	0.000118218	-0.776617	Hp_4Gy_7d_vs_Hp_0Gy_7d
CCN1	0.000128004	-0.786217	Hp_4Gy_7d_vs_Hp_0Gy_7d
FOSL2	0.000161843	-0.706927	Hp_4Gy_7d_vs_Hp_0Gy_7d
TNFRSF10C	0.000187632	1.49545	Hp_4Gy_7d_vs_Hp_0Gy_7d
LGALS1	0.000189872	-0.78769	Hp_4Gy_7d_vs_Hp_0Gy_7d
PRKX	0.00028045	0.895915	Hp_4Gy_7d_vs_Hp_0Gy_7d
HES2	0.000422816	1.15003	Hp_4Gy_7d_vs_Hp_0Gy_7d
CISH	0.000517106	-1.40449	Hp_4Gy_7d_vs_Hp_0Gy_7d
PHLDA3	0.000568677	0.82343	Hp_4Gy_7d_vs_Hp_0Gy_7d
GADD45B	0.000583628	-0.812206	Hp_4Gy_7d_vs_Hp_0Gy_7d
FAS	0.000626741	0.740944	Hp_4Gy_7d_vs_Hp_0Gy_7d
ZFP36L2	0.000626741	-0.767306	Hp_4Gy_7d_vs_Hp_0Gy_7d
NPDC1	0.000640655	-1.46516	Hp_4Gy_7d_vs_Hp_0Gy_7d
LDLR	0.000665919	-0.670953	Hp_4Gy_7d_vs_Hp_0Gy_7d
KCTD17	0.000721349	-1.1329	Hp_4Gy_7d_vs_Hp_0Gy_7d
SGK1	0.000721349	-0.84075	Hp_4Gy_7d_vs_Hp_0Gy_7d
G0S2	0.000721349	-0.911929	Hp_4Gy_7d_vs_Hp_0Gy_7d
DDB2	0.000721349	0.700714	Hp_4Gy_7d_vs_Hp_0Gy_7d
MIDEAS	0.000721349	-0.655129	Hp_4Gy_7d_vs_Hp_0Gy_7d
TRIB1	0.000721349	-0.75513	Hp_4Gy_7d_vs_Hp_0Gy_7d
DEPP1	0.000764162	-0.980033	Hp_4Gy_7d_vs_Hp_0Gy_7d
ANGPTL4	0.000839277	-1.01504	Hp_4Gy_7d_vs_Hp_0Gy_7d
APRT	0.000905182	-0.7041	Hp_4Gy_7d_vs_Hp_0Gy_7d
BTG2	0.000942024	0.761589	Hp_4Gy_7d_vs_Hp_0Gy_7d
KIAA0930	0.000945205	-0.537433	Hp_4Gy_7d_vs_Hp_0Gy_7d
PIM1	0.000945205	-0.907299	Hp_4Gy_7d_vs_Hp_0Gy_7d
TRIAP1	0.000969927	0.626714	Hp_4Gy_7d_vs_Hp_0Gy_7d
TYMS	0.00100442	1.15807	Hp_4Gy_7d_vs_Hp_0Gy_7d
ACTR1B	0.00111745	-0.685838	Hp_4Gy_7d_vs_Hp_0Gy_7d
BCL3	0.00122336	-0.873376	Hp_4Gy_7d_vs_Hp_0Gy_7d
POLH	0.00132456	0.68159	Hp_4Gy_7d_vs_Hp_0Gy_7d
MAP2K2	0.00149541	-0.63366	Hp_4Gy_7d_vs_Hp_0Gy_7d
CDKN1A	0.00163708	0.500099	Hp_4Gy_7d_vs_Hp_0Gy_7d
RPLP0	0.00164856	-0.748603	Hp_4Gy_7d_vs_Hp_0Gy_7d
EGR1	0.00164856	-1.05515	Hp_4Gy_7d_vs_Hp_0Gy_7d
PHLDA1	0.00164856	-0.681736	Hp_4Gy_7d_vs_Hp_0Gy_7d
TM7SF3	0.00200137	0.54322	Hp_4Gy_7d_vs_Hp_0Gy_7d
PPP1R18	0.00237764	-0.573447	Hp_4Gy_7d_vs_Hp_0Gy_7d
ANKRD13A	0.00253005	-0.466414	Hp_4Gy_7d_vs_Hp_0Gy_7d
RASD1	0.00260028	-0.94378	Hp_4Gy_7d_vs_Hp_0Gy_7d
PLIN2	0.00260028	-0.58699	Hp_4Gy_7d_vs_Hp_0Gy_7d
CCL2	0.00264802	-0.902026	Hp_4Gy_7d_vs_Hp_0Gy_7d
SKA3	0.0030433	1.56845	Hp_4Gy_7d_vs_Hp_0Gy_7d
ISCU	0.00306226	0.529233	Hp_4Gy_7d_vs_Hp_0Gy_7d
KLF11	0.0031757	-0.691202	Hp_4Gy_7d_vs_Hp_0Gy_7d
PELI1	0.0031757	-0.691898	Hp_4Gy_7d_vs_Hp_0Gy_7d
IFI35	0.00326512	-0.797881	Hp_4Gy_7d_vs_Hp_0Gy_7d
LYSMD2	0.00326512	-0.851427	Hp_4Gy_7d_vs_Hp_0Gy_7d
PLIN3	0.0039942	-0.628408	Hp_4Gy_7d_vs_Hp_0Gy_7d
EPHA2	0.00423753	-0.746868	Hp_4Gy_7d_vs_Hp_0Gy_7d
OAT	0.00447347	-0.818356	Hp_4Gy_7d_vs_Hp_0Gy_7d
CLEC14A	0.00447347	-1.63779	Hp_4Gy_7d_vs_Hp_0Gy_7d
FAM110C	0.0050113	-0.700619	Hp_4Gy_7d_vs_Hp_0Gy_7d
C12orf75	0.00535056	-0.598684	Hp_4Gy_7d_vs_Hp_0Gy_7d
SLC20A1	0.0053836	-0.482711	Hp_4Gy_7d_vs_Hp_0Gy_7d
IGFBP5	0.00542328	-1.18107	Hp_4Gy_7d_vs_Hp_0Gy_7d
ANKRA2	0.00620426	0.654918	Hp_4Gy_7d_vs_Hp_0Gy_7d
DUSP5	0.00620448	-0.986066	Hp_4Gy_7d_vs_Hp_0Gy_7d
CSNK1G2	0.00633191	-0.55647	Hp_4Gy_7d_vs_Hp_0Gy_7d
CDC42EP1	0.00640734	-0.511415	Hp_4Gy_7d_vs_Hp_0Gy_7d
CD81	0.00660267	-0.504769	Hp_4Gy_7d_vs_Hp_0Gy_7d
NABP1	0.00660267	-0.70994	Hp_4Gy_7d_vs_Hp_0Gy_7d
LAMB3	0.00682421	-0.612722	Hp_4Gy_7d_vs_Hp_0Gy_7d
RPL29	0.00695013	-0.628313	Hp_4Gy_7d_vs_Hp_0Gy_7d
TUBB6	0.00705691	-0.693466	Hp_4Gy_7d_vs_Hp_0Gy_7d
GAPDH	0.00723553	-0.496576	Hp_4Gy_7d_vs_Hp_0Gy_7d
GATAD2A	0.0073433	-0.511324	Hp_4Gy_7d_vs_Hp_0Gy_7d
FSCN1	0.00791469	-0.756137	Hp_4Gy_7d_vs_Hp_0Gy_7d
ASAP3	0.0080494	-0.509513	Hp_4Gy_7d_vs_Hp_0Gy_7d
VIM	0.00814003	-0.555921	Hp_4Gy_7d_vs_Hp_0Gy_7d
TIMP2	0.00814003	-0.565904	Hp_4Gy_7d_vs_Hp_0Gy_7d
NIBAN2	0.00814003	-0.544586	Hp_4Gy_7d_vs_Hp_0Gy_7d
TPRN	0.00814003	-0.859602	Hp_4Gy_7d_vs_Hp_0Gy_7d
NYNRIN	0.00814003	-0.759727	Hp_4Gy_7d_vs_Hp_0Gy_7d
PLXND1	0.00818484	-0.673176	Hp_4Gy_7d_vs_Hp_0Gy_7d
COMT	0.00818484	-0.430854	Hp_4Gy_7d_vs_Hp_0Gy_7d
SOCS1	0.00818484	-1.60157	Hp_4Gy_7d_vs_Hp_0Gy_7d
KATNIP	0.00824211	-0.504594	Hp_4Gy_7d_vs_Hp_0Gy_7d
PLPP3	0.00908527	-0.47872	Hp_4Gy_7d_vs_Hp_0Gy_7d
PLEKHF1	0.00908527	-0.831539	Hp_4Gy_7d_vs_Hp_0Gy_7d
TMEM70	0.00908527	-0.632283	Hp_4Gy_7d_vs_Hp_0Gy_7d
COTL1	0.00922607	-0.701373	Hp_4Gy_7d_vs_Hp_0Gy_7d
DNAJB1	0.00922607	-0.392065	Hp_4Gy_7d_vs_Hp_0Gy_7d
ATF3	0.0095378	-0.64236	Hp_4Gy_7d_vs_Hp_0Gy_7d
SYT14	0.00957487	1.33251	Hp_4Gy_7d_vs_Hp_0Gy_7d
KRT7	0.0098466	-1.39415	Hp_4Gy_7d_vs_Hp_0Gy_7d
CAP1	0.00997525	-0.434445	Hp_4Gy_7d_vs_Hp_0Gy_7d
LRP5	0.0101524	-0.548762	Hp_4Gy_7d_vs_Hp_0Gy_7d
SOX18	0.0106618	-1.88003	Hp_4Gy_7d_vs_Hp_0Gy_7d
HLA-A	0.0106618	-0.473892	Hp_4Gy_7d_vs_Hp_0Gy_7d
TSC22D2	0.0108216	-0.576553	Hp_4Gy_7d_vs_Hp_0Gy_7d
SLC2A1	0.0109718	-1.03963	Hp_4Gy_7d_vs_Hp_0Gy_7d
OTUB1	0.0109718	-0.64654	Hp_4Gy_7d_vs_Hp_0Gy_7d
CDC34	0.0110497	-0.676572	Hp_4Gy_7d_vs_Hp_0Gy_7d
ADAM19	0.0110497	-0.608532	Hp_4Gy_7d_vs_Hp_0Gy_7d
TIFA	0.0110497	-1.00655	Hp_4Gy_7d_vs_Hp_0Gy_7d
SBNO2	0.0110601	-0.606358	Hp_4Gy_7d_vs_Hp_0Gy_7d
PNRC1	0.0110918	-0.533174	Hp_4Gy_7d_vs_Hp_0Gy_7d
COLGALT1	0.0114747	-0.503653	Hp_4Gy_7d_vs_Hp_0Gy_7d
HYAL3	0.0114872	-1.02329	Hp_4Gy_7d_vs_Hp_0Gy_7d
GADD45A	0.0117266	0.544488	Hp_4Gy_7d_vs_Hp_0Gy_7d
RBM23	0.0122404	-0.410791	Hp_4Gy_7d_vs_Hp_0Gy_7d
EPB41L1	0.0128446	-0.788685	Hp_4Gy_7d_vs_Hp_0Gy_7d
CYBA	0.0128529	-0.943792	Hp_4Gy_7d_vs_Hp_0Gy_7d
MCL1	0.0132687	-0.351199	Hp_4Gy_7d_vs_Hp_0Gy_7d
MR1	0.0140725	0.63248	Hp_4Gy_7d_vs_Hp_0Gy_7d
KLF6	0.0143099	-0.471077	Hp_4Gy_7d_vs_Hp_0Gy_7d
RND1	0.015627	-0.976082	Hp_4Gy_7d_vs_Hp_0Gy_7d
LY6E	0.0156704	-0.583756	Hp_4Gy_7d_vs_Hp_0Gy_7d
SLC43A2	0.0156704	-0.636389	Hp_4Gy_7d_vs_Hp_0Gy_7d
GTPBP6	0.0156704	-0.696241	Hp_4Gy_7d_vs_Hp_0Gy_7d
GFPT2	0.0160282	-1.13848	Hp_4Gy_7d_vs_Hp_0Gy_7d
SLC25A6	0.01618	-0.509301	Hp_4Gy_7d_vs_Hp_0Gy_7d
PEG10	0.0169769	-0.932588	Hp_4Gy_7d_vs_Hp_0Gy_7d
SRF	0.017521	-0.513464	Hp_4Gy_7d_vs_Hp_0Gy_7d
PTPRA	0.017521	-0.412831	Hp_4Gy_7d_vs_Hp_0Gy_7d
PLTP	0.0175639	-0.853794	Hp_4Gy_7d_vs_Hp_0Gy_7d
NENF	0.0175639	-1.30822	Hp_4Gy_7d_vs_Hp_0Gy_7d
ZC3H12A	0.0175639	-0.707904	Hp_4Gy_7d_vs_Hp_0Gy_7d
HLA-E	0.0175639	-0.449226	Hp_4Gy_7d_vs_Hp_0Gy_7d
PLCB3	0.0179676	-0.565209	Hp_4Gy_7d_vs_Hp_0Gy_7d
ZFP36L1	0.0179676	-0.359027	Hp_4Gy_7d_vs_Hp_0Gy_7d
POLD3	0.0179762	0.9119	Hp_4Gy_7d_vs_Hp_0Gy_7d
OAF	0.0184498	-0.5159	Hp_4Gy_7d_vs_Hp_0Gy_7d
CD163L1	0.0187109	1.10035	Hp_4Gy_7d_vs_Hp_0Gy_7d
EIF3I	0.0189839	-0.455705	Hp_4Gy_7d_vs_Hp_0Gy_7d
CRIP2	0.0189839	-0.66466	Hp_4Gy_7d_vs_Hp_0Gy_7d
SELENOM	0.0191904	-0.728403	Hp_4Gy_7d_vs_Hp_0Gy_7d
PCNA	0.019319	0.563535	Hp_4Gy_7d_vs_Hp_0Gy_7d
RARB	0.0194341	1.13477	Hp_4Gy_7d_vs_Hp_0Gy_7d
FKBP8	0.0194341	-0.432659	Hp_4Gy_7d_vs_Hp_0Gy_7d
YWHAH	0.0205903	-0.451826	Hp_4Gy_7d_vs_Hp_0Gy_7d
AK5	0.0205903	1.41386	Hp_4Gy_7d_vs_Hp_0Gy_7d
LRP10	0.0205903	-0.467727	Hp_4Gy_7d_vs_Hp_0Gy_7d
NFKBIB	0.0206424	-0.588743	Hp_4Gy_7d_vs_Hp_0Gy_7d
NFKBIZ	0.0206424	-0.61781	Hp_4Gy_7d_vs_Hp_0Gy_7d
HTRA1	0.02072	-0.544766	Hp_4Gy_7d_vs_Hp_0Gy_7d
TNIP2	0.02072	-0.548383	Hp_4Gy_7d_vs_Hp_0Gy_7d
CCDC85B	0.02072	-0.76375	Hp_4Gy_7d_vs_Hp_0Gy_7d
CCN2	0.0209196	-0.626573	Hp_4Gy_7d_vs_Hp_0Gy_7d
MAFF	0.0211323	-0.62533	Hp_4Gy_7d_vs_Hp_0Gy_7d
TPM4	0.0217874	-0.369074	Hp_4Gy_7d_vs_Hp_0Gy_7d
NPTN	0.0218431	-0.407157	Hp_4Gy_7d_vs_Hp_0Gy_7d
TGM2	0.0218431	-0.564507	Hp_4Gy_7d_vs_Hp_0Gy_7d
PKN1	0.0219965	-0.595248	Hp_4Gy_7d_vs_Hp_0Gy_7d
AFG3L2	0.0223276	-0.450317	Hp_4Gy_7d_vs_Hp_0Gy_7d
CABYR	0.0224746	1.00375	Hp_4Gy_7d_vs_Hp_0Gy_7d
H2BC9	0.0224746	-3.49251	Hp_4Gy_7d_vs_Hp_0Gy_7d
RPS19BP1	0.0226175	-0.472435	Hp_4Gy_7d_vs_Hp_0Gy_7d
SLC3A2	0.0226961	-0.442245	Hp_4Gy_7d_vs_Hp_0Gy_7d
GRK6	0.0227722	-0.611271	Hp_4Gy_7d_vs_Hp_0Gy_7d
H6PD	0.0245765	-0.500646	Hp_4Gy_7d_vs_Hp_0Gy_7d
PKM	0.0245765	-0.46988	Hp_4Gy_7d_vs_Hp_0Gy_7d
GPI	0.0245765	-0.412361	Hp_4Gy_7d_vs_Hp_0Gy_7d
RND3	0.0249356	-0.466417	Hp_4Gy_7d_vs_Hp_0Gy_7d
ARHGEF2	0.0249356	-0.464739	Hp_4Gy_7d_vs_Hp_0Gy_7d
POLR2G	0.0249356	-0.784463	Hp_4Gy_7d_vs_Hp_0Gy_7d
ADRB2	0.0249356	-1.05501	Hp_4Gy_7d_vs_Hp_0Gy_7d
AFF2	0.025073	1.03992	Hp_4Gy_7d_vs_Hp_0Gy_7d
ACER2	0.0252404	1.1153	Hp_4Gy_7d_vs_Hp_0Gy_7d
DNAH14	0.0254183	0.609413	Hp_4Gy_7d_vs_Hp_0Gy_7d
RNF126	0.0256666	-0.564296	Hp_4Gy_7d_vs_Hp_0Gy_7d
STK10	0.0256666	-0.542592	Hp_4Gy_7d_vs_Hp_0Gy_7d
LGALS3	0.0256666	-0.569374	Hp_4Gy_7d_vs_Hp_0Gy_7d
CYC1	0.0258573	-0.511393	Hp_4Gy_7d_vs_Hp_0Gy_7d
NSMCE1	0.026008	-0.540145	Hp_4Gy_7d_vs_Hp_0Gy_7d
RIPK4	0.026008	-0.798	Hp_4Gy_7d_vs_Hp_0Gy_7d
SREBF2	0.026008	-0.440827	Hp_4Gy_7d_vs_Hp_0Gy_7d
KHDRBS3	0.0273364	-0.484081	Hp_4Gy_7d_vs_Hp_0Gy_7d
SLC2A6	0.0273364	-0.556527	Hp_4Gy_7d_vs_Hp_0Gy_7d
NACC1	0.0273364	-0.539927	Hp_4Gy_7d_vs_Hp_0Gy_7d
RPN1	0.0274241	-0.441111	Hp_4Gy_7d_vs_Hp_0Gy_7d
PSME1	0.0274374	-0.465193	Hp_4Gy_7d_vs_Hp_0Gy_7d
RFFL	0.0274374	-0.446357	Hp_4Gy_7d_vs_Hp_0Gy_7d
ACSS2	0.0274374	-0.447703	Hp_4Gy_7d_vs_Hp_0Gy_7d
SLC38A2	0.0274374	-0.42435	Hp_4Gy_7d_vs_Hp_0Gy_7d
GJA1	0.0274374	-0.782687	Hp_4Gy_7d_vs_Hp_0Gy_7d
CD151	0.0274374	-0.479324	Hp_4Gy_7d_vs_Hp_0Gy_7d
SEMA4B	0.0274374	-0.630093	Hp_4Gy_7d_vs_Hp_0Gy_7d
MFAP2	0.0280794	-0.961471	Hp_4Gy_7d_vs_Hp_0Gy_7d
LIMK2	0.0280794	-0.569371	Hp_4Gy_7d_vs_Hp_0Gy_7d
PPP1R14B	0.0285357	-0.754492	Hp_4Gy_7d_vs_Hp_0Gy_7d
ACTN1	0.0289058	-0.427652	Hp_4Gy_7d_vs_Hp_0Gy_7d
SESN1	0.0289058	0.50489	Hp_4Gy_7d_vs_Hp_0Gy_7d
ANGPTL2	0.0289058	-0.86098	Hp_4Gy_7d_vs_Hp_0Gy_7d
RPL4	0.0289522	-0.482496	Hp_4Gy_7d_vs_Hp_0Gy_7d
ILVBL	0.0301299	-0.526344	Hp_4Gy_7d_vs_Hp_0Gy_7d
MGP	0.0301299	-0.750618	Hp_4Gy_7d_vs_Hp_0Gy_7d
TRIM21	0.0301299	-0.472828	Hp_4Gy_7d_vs_Hp_0Gy_7d
KLHL25	0.0301299	-0.800982	Hp_4Gy_7d_vs_Hp_0Gy_7d
HLA-B	0.0301299	-0.474003	Hp_4Gy_7d_vs_Hp_0Gy_7d
RCN1	0.030225	-0.438784	Hp_4Gy_7d_vs_Hp_0Gy_7d
HHIP	0.030794	1.00612	Hp_4Gy_7d_vs_Hp_0Gy_7d
TM4SF1	0.030794	-0.539935	Hp_4Gy_7d_vs_Hp_0Gy_7d
ID2	0.0312681	-0.507969	Hp_4Gy_7d_vs_Hp_0Gy_7d
LSS	0.0314146	-0.453986	Hp_4Gy_7d_vs_Hp_0Gy_7d
CLPTM1L	0.0315341	-0.385118	Hp_4Gy_7d_vs_Hp_0Gy_7d
RPL18A	0.0317401	-0.541474	Hp_4Gy_7d_vs_Hp_0Gy_7d
SLC39A14	0.0319753	-0.505785	Hp_4Gy_7d_vs_Hp_0Gy_7d
HLA-C	0.0319753	-0.422883	Hp_4Gy_7d_vs_Hp_0Gy_7d
LIG1	0.0327525	0.555141	Hp_4Gy_7d_vs_Hp_0Gy_7d
CEP85L	0.032793	0.578032	Hp_4Gy_7d_vs_Hp_0Gy_7d
NOLC1	0.0328846	-0.335573	Hp_4Gy_7d_vs_Hp_0Gy_7d
SUMO3	0.0328846	-0.386336	Hp_4Gy_7d_vs_Hp_0Gy_7d
NCLN	0.0337893	-0.479334	Hp_4Gy_7d_vs_Hp_0Gy_7d
RNF187	0.0338188	-0.483911	Hp_4Gy_7d_vs_Hp_0Gy_7d
ATP2B4	0.034067	-0.48007	Hp_4Gy_7d_vs_Hp_0Gy_7d
GMDS	0.034067	-0.650135	Hp_4Gy_7d_vs_Hp_0Gy_7d
EHD4	0.0347699	-0.458512	Hp_4Gy_7d_vs_Hp_0Gy_7d
KIAA2013	0.0347699	-0.492189	Hp_4Gy_7d_vs_Hp_0Gy_7d
MT1F	0.0351159	-1.3049	Hp_4Gy_7d_vs_Hp_0Gy_7d
PJA1	0.0353006	-0.566037	Hp_4Gy_7d_vs_Hp_0Gy_7d
ACOX3	0.0353243	-0.523346	Hp_4Gy_7d_vs_Hp_0Gy_7d
YPEL2	0.0353954	-0.472562	Hp_4Gy_7d_vs_Hp_0Gy_7d
CENPB	0.0362055	-0.445396	Hp_4Gy_7d_vs_Hp_0Gy_7d
MRPS22	0.0362055	-0.436137	Hp_4Gy_7d_vs_Hp_0Gy_7d
LAMTOR3	0.0363408	0.517033	Hp_4Gy_7d_vs_Hp_0Gy_7d
ELF3	0.0365508	-1.00731	Hp_4Gy_7d_vs_Hp_0Gy_7d
TOMM40	0.0365695	-0.499442	Hp_4Gy_7d_vs_Hp_0Gy_7d
GRINA	0.0366178	-0.472361	Hp_4Gy_7d_vs_Hp_0Gy_7d
RPS6KA2	0.0366417	-0.469272	Hp_4Gy_7d_vs_Hp_0Gy_7d
RNF130	0.0366417	-0.428114	Hp_4Gy_7d_vs_Hp_0Gy_7d
DAPK3	0.0366417	-0.493685	Hp_4Gy_7d_vs_Hp_0Gy_7d
TLE5	0.038089	-0.512662	Hp_4Gy_7d_vs_Hp_0Gy_7d
NRK	0.0389204	0.81012	Hp_4Gy_7d_vs_Hp_0Gy_7d
SPPL3	0.0389204	-0.511667	Hp_4Gy_7d_vs_Hp_0Gy_7d
CUEDC1	0.0396048	-0.555753	Hp_4Gy_7d_vs_Hp_0Gy_7d
NUAK2	0.0397357	-0.869098	Hp_4Gy_7d_vs_Hp_0Gy_7d
CERS2	0.040119	-0.405095	Hp_4Gy_7d_vs_Hp_0Gy_7d
TNIP1	0.040119	-0.432299	Hp_4Gy_7d_vs_Hp_0Gy_7d
SCRN1	0.0403046	-0.495501	Hp_4Gy_7d_vs_Hp_0Gy_7d
ATP5F1A	0.0405311	-0.351394	Hp_4Gy_7d_vs_Hp_0Gy_7d
UTP25	0.0409207	-0.457816	Hp_4Gy_7d_vs_Hp_0Gy_7d
GNA12	0.0409207	-0.466628	Hp_4Gy_7d_vs_Hp_0Gy_7d
CSRP1	0.0409207	-0.419567	Hp_4Gy_7d_vs_Hp_0Gy_7d
XIRP2	0.0418372	1.20903	Hp_4Gy_7d_vs_Hp_0Gy_7d
PIN4	0.0424464	0.784169	Hp_4Gy_7d_vs_Hp_0Gy_7d
ITGA5	0.0425562	-0.528364	Hp_4Gy_7d_vs_Hp_0Gy_7d
MYRIP	0.0425562	-0.445667	Hp_4Gy_7d_vs_Hp_0Gy_7d
PRELID1	0.0425637	-0.479304	Hp_4Gy_7d_vs_Hp_0Gy_7d
GRAMD1A	0.0429171	-0.558718	Hp_4Gy_7d_vs_Hp_0Gy_7d
NOCT	0.0434893	-0.720363	Hp_4Gy_7d_vs_Hp_0Gy_7d
ITGA3	0.0437625	-0.629167	Hp_4Gy_7d_vs_Hp_0Gy_7d
SEPHS2	0.0437625	-0.314408	Hp_4Gy_7d_vs_Hp_0Gy_7d
FERMT2	0.0438537	-0.37941	Hp_4Gy_7d_vs_Hp_0Gy_7d
MT2A	0.0438537	-0.743302	Hp_4Gy_7d_vs_Hp_0Gy_7d
RBL1	0.044207	0.855734	Hp_4Gy_7d_vs_Hp_0Gy_7d
ITPK1	0.044207	-0.470322	Hp_4Gy_7d_vs_Hp_0Gy_7d
USP9Y	0.044207	3.63614	Hp_4Gy_7d_vs_Hp_0Gy_7d
SDC4	0.044207	-0.503697	Hp_4Gy_7d_vs_Hp_0Gy_7d
TRIM8	0.044207	-0.456008	Hp_4Gy_7d_vs_Hp_0Gy_7d
R3HCC1	0.044332	-0.505524	Hp_4Gy_7d_vs_Hp_0Gy_7d
EGLN1	0.0447678	-0.734751	Hp_4Gy_7d_vs_Hp_0Gy_7d
AKT1	0.0450171	-0.42431	Hp_4Gy_7d_vs_Hp_0Gy_7d
COQ9	0.0453652	-0.530087	Hp_4Gy_7d_vs_Hp_0Gy_7d
MYL9	0.0453652	-0.597447	Hp_4Gy_7d_vs_Hp_0Gy_7d
MARS1	0.0453652	-0.377962	Hp_4Gy_7d_vs_Hp_0Gy_7d
NACA	0.0453652	-0.435174	Hp_4Gy_7d_vs_Hp_0Gy_7d
RPS2	0.0454402	-0.430241	Hp_4Gy_7d_vs_Hp_0Gy_7d
MRPL41	0.0454402	-0.450163	Hp_4Gy_7d_vs_Hp_0Gy_7d
ISOC2	0.0460412	-0.513301	Hp_4Gy_7d_vs_Hp_0Gy_7d
AKR1B1	0.0463223	-0.653018	Hp_4Gy_7d_vs_Hp_0Gy_7d
TRAM2	0.0469834	-0.35566	Hp_4Gy_7d_vs_Hp_0Gy_7d
AP1B1	0.0469834	-0.395799	Hp_4Gy_7d_vs_Hp_0Gy_7d
MAP3K3	0.0469834	-0.412705	Hp_4Gy_7d_vs_Hp_0Gy_7d
NUCB1	0.0470027	-0.436066	Hp_4Gy_7d_vs_Hp_0Gy_7d
TUBA1B	0.0472166	-0.63794	Hp_4Gy_7d_vs_Hp_0Gy_7d
EFNA1	0.0472166	-0.694788	Hp_4Gy_7d_vs_Hp_0Gy_7d
ACSL1	0.0474191	-0.410775	Hp_4Gy_7d_vs_Hp_0Gy_7d
PTPA	0.0474458	-0.418664	Hp_4Gy_7d_vs_Hp_0Gy_7d
CHCHD2	0.0475067	-0.423353	Hp_4Gy_7d_vs_Hp_0Gy_7d
RHOG	0.0475067	-0.645128	Hp_4Gy_7d_vs_Hp_0Gy_7d
GIMAP4	0.0479105	-1.03139	Hp_4Gy_7d_vs_Hp_0Gy_7d
SPNS2	0.0479105	-0.94059	Hp_4Gy_7d_vs_Hp_0Gy_7d
NFKBIA	0.0492258	-0.409802	Hp_4Gy_7d_vs_Hp_0Gy_7d
RPL35	0.0492258	-0.438769	Hp_4Gy_7d_vs_Hp_0Gy_7d
BCR	0.0496522	-0.459983	Hp_4Gy_7d_vs_Hp_0Gy_7d
SHB	0.049796	-0.640728	Hp_4Gy_7d_vs_Hp_0Gy_7d
FKBP10	0.049796	-0.680396	Hp_4Gy_7d_vs_Hp_0Gy_7d
MDM2	3.4961815988354e-28	1.4259	Hp_8Gy_7d_vs_Hp_0Gy_7d
SPATA18	2.71891347916745e-22	1.741	Hp_8Gy_7d_vs_Hp_0Gy_7d
TRIM22	3.37243353777941e-20	1.03209	Hp_8Gy_7d_vs_Hp_0Gy_7d
FDXR	9.75728403857132e-19	1.40538	Hp_8Gy_7d_vs_Hp_0Gy_7d
RRM2B	8.01831669767283e-15	0.969781	Hp_8Gy_7d_vs_Hp_0Gy_7d
CDKN1A	1.09199295314075e-14	0.973006	Hp_8Gy_7d_vs_Hp_0Gy_7d
INPP5D	6.99949280581979e-14	1.6923	Hp_8Gy_7d_vs_Hp_0Gy_7d
DDB2	3.67772190967114e-12	1.18003	Hp_8Gy_7d_vs_Hp_0Gy_7d
PHLDA3	4.65326340787375e-12	1.33778	Hp_8Gy_7d_vs_Hp_0Gy_7d
EDA2R	1.44675507211316e-11	1.97088	Hp_8Gy_7d_vs_Hp_0Gy_7d
PTCHD4	8.06899393950792e-11	1.77994	Hp_8Gy_7d_vs_Hp_0Gy_7d
POLH	1.25893872446672e-08	1.02243	Hp_8Gy_7d_vs_Hp_0Gy_7d
ZMAT3	9.99714665379721e-08	0.761362	Hp_8Gy_7d_vs_Hp_0Gy_7d
STOM	1.90398771078794e-07	0.696167	Hp_8Gy_7d_vs_Hp_0Gy_7d
GDF15	2.12148649207474e-07	1.12742	Hp_8Gy_7d_vs_Hp_0Gy_7d
HES2	2.60557676706466e-07	1.48631	Hp_8Gy_7d_vs_Hp_0Gy_7d
ISCU	7.14322756943672e-07	0.759043	Hp_8Gy_7d_vs_Hp_0Gy_7d
NFIL3	1.08183888985698e-05	-0.817641	Hp_8Gy_7d_vs_Hp_0Gy_7d
FAS	1.20769399226049e-05	0.883545	Hp_8Gy_7d_vs_Hp_0Gy_7d
ACER2	1.4632986955565e-05	1.74648	Hp_8Gy_7d_vs_Hp_0Gy_7d
PRKX	3.24569439091341e-05	0.990917	Hp_8Gy_7d_vs_Hp_0Gy_7d
CD44	4.30770212799115e-05	0.878991	Hp_8Gy_7d_vs_Hp_0Gy_7d
DUOX2	6.64461931239927e-05	1.99022	Hp_8Gy_7d_vs_Hp_0Gy_7d
TRIAP1	0.000109936	0.712451	Hp_8Gy_7d_vs_Hp_0Gy_7d
TYMS	0.000109936	1.31498	Hp_8Gy_7d_vs_Hp_0Gy_7d
SIPA1L2	0.000111709	0.832418	Hp_8Gy_7d_vs_Hp_0Gy_7d
GSN	0.000111709	0.574598	Hp_8Gy_7d_vs_Hp_0Gy_7d
PCNA	0.000127797	0.794017	Hp_8Gy_7d_vs_Hp_0Gy_7d
TM7SF3	0.000142075	0.63501	Hp_8Gy_7d_vs_Hp_0Gy_7d
CSRNP1	0.000142075	-0.989316	Hp_8Gy_7d_vs_Hp_0Gy_7d
BTG2	0.000155641	0.845192	Hp_8Gy_7d_vs_Hp_0Gy_7d
MR1	0.000163741	0.853366	Hp_8Gy_7d_vs_Hp_0Gy_7d
ESAM	0.000169065	-1.49173	Hp_8Gy_7d_vs_Hp_0Gy_7d
MAPK12	0.000222873	-1.16754	Hp_8Gy_7d_vs_Hp_0Gy_7d
SESN1	0.000804469	0.69289	Hp_8Gy_7d_vs_Hp_0Gy_7d
VWCE	0.00085695	0.847758	Hp_8Gy_7d_vs_Hp_0Gy_7d
ENO3	0.00108157	-1.13768	Hp_8Gy_7d_vs_Hp_0Gy_7d
LIG1	0.00112109	0.759117	Hp_8Gy_7d_vs_Hp_0Gy_7d
DGKA	0.00113937	0.873501	Hp_8Gy_7d_vs_Hp_0Gy_7d
TNFRSF10C	0.00143914	1.38429	Hp_8Gy_7d_vs_Hp_0Gy_7d
DUOXA2	0.00148459	2.51969	Hp_8Gy_7d_vs_Hp_0Gy_7d
CYGB	0.00165625	1.8889	Hp_8Gy_7d_vs_Hp_0Gy_7d
ZNF93	0.00184044	-2.68341	Hp_8Gy_7d_vs_Hp_0Gy_7d
DNAJB1	0.00186871	-0.455712	Hp_8Gy_7d_vs_Hp_0Gy_7d
RGS11	0.00240905	-5.18329	Hp_8Gy_7d_vs_Hp_0Gy_7d
PLK2	0.00240905	0.643664	Hp_8Gy_7d_vs_Hp_0Gy_7d
GDNF	0.00259885	2.19526	Hp_8Gy_7d_vs_Hp_0Gy_7d
TMEM217	0.00259885	1.47417	Hp_8Gy_7d_vs_Hp_0Gy_7d
ABCA12	0.00274819	1.53705	Hp_8Gy_7d_vs_Hp_0Gy_7d
FBXO22	0.00274819	0.60392	Hp_8Gy_7d_vs_Hp_0Gy_7d
CYBA	0.00306396	-1.1115	Hp_8Gy_7d_vs_Hp_0Gy_7d
PTPRU	0.00306396	0.755727	Hp_8Gy_7d_vs_Hp_0Gy_7d
KLHDC7A	0.00329869	0.884386	Hp_8Gy_7d_vs_Hp_0Gy_7d
FGF5	0.00348984	1.88624	Hp_8Gy_7d_vs_Hp_0Gy_7d
AEN	0.0035428	0.606712	Hp_8Gy_7d_vs_Hp_0Gy_7d
INKA2	0.0036034	0.835007	Hp_8Gy_7d_vs_Hp_0Gy_7d
CCL2	0.00437092	-0.901196	Hp_8Gy_7d_vs_Hp_0Gy_7d
SNRPB	0.00445759	-0.672998	Hp_8Gy_7d_vs_Hp_0Gy_7d
BLOC1S2	0.00469203	0.645811	Hp_8Gy_7d_vs_Hp_0Gy_7d
SPOCD1	0.00472007	-1.21254	Hp_8Gy_7d_vs_Hp_0Gy_7d
LDLR	0.00535305	-0.603774	Hp_8Gy_7d_vs_Hp_0Gy_7d
BCL2L1	0.00535305	0.610195	Hp_8Gy_7d_vs_Hp_0Gy_7d
SRC	0.00535305	0.650704	Hp_8Gy_7d_vs_Hp_0Gy_7d
BHLHE40	0.00571734	-0.555224	Hp_8Gy_7d_vs_Hp_0Gy_7d
GPHN	0.00581541	0.728818	Hp_8Gy_7d_vs_Hp_0Gy_7d
PIM3	0.00581541	-0.831709	Hp_8Gy_7d_vs_Hp_0Gy_7d
IL1RL1	0.00589907	1.16733	Hp_8Gy_7d_vs_Hp_0Gy_7d
H2BC9	0.00593584	-4.77259	Hp_8Gy_7d_vs_Hp_0Gy_7d
LSS	0.00605192	-0.555957	Hp_8Gy_7d_vs_Hp_0Gy_7d
PEG10	0.00621864	-1.0663	Hp_8Gy_7d_vs_Hp_0Gy_7d
CLEC14A	0.0063234	-1.64431	Hp_8Gy_7d_vs_Hp_0Gy_7d
BBC3	0.00639331	0.770309	Hp_8Gy_7d_vs_Hp_0Gy_7d
ABI3	0.00691004	-1.46347	Hp_8Gy_7d_vs_Hp_0Gy_7d
RABL2B	0.00778441	0.860329	Hp_8Gy_7d_vs_Hp_0Gy_7d
XPC	0.00778441	0.519813	Hp_8Gy_7d_vs_Hp_0Gy_7d
NRP1	0.00858613	0.573926	Hp_8Gy_7d_vs_Hp_0Gy_7d
ARHGEF3	0.00858613	0.769748	Hp_8Gy_7d_vs_Hp_0Gy_7d
SLC35E3	0.00982442	0.680237	Hp_8Gy_7d_vs_Hp_0Gy_7d
HEPACAM	0.010028	1.5732	Hp_8Gy_7d_vs_Hp_0Gy_7d
TMEM39A	0.010028	0.53265	Hp_8Gy_7d_vs_Hp_0Gy_7d
JUN	0.010028	-0.536009	Hp_8Gy_7d_vs_Hp_0Gy_7d
SPINDOC	0.0107635	-1.18314	Hp_8Gy_7d_vs_Hp_0Gy_7d
ANKRD9	0.0111301	-0.693755	Hp_8Gy_7d_vs_Hp_0Gy_7d
COMT	0.0114856	-0.434661	Hp_8Gy_7d_vs_Hp_0Gy_7d
FGFR1	0.0115305	-0.767884	Hp_8Gy_7d_vs_Hp_0Gy_7d
SLC20A1	0.0126678	-0.465368	Hp_8Gy_7d_vs_Hp_0Gy_7d
ATF3	0.0126678	-0.652751	Hp_8Gy_7d_vs_Hp_0Gy_7d
FCAMR	0.0137606	-1.69161	Hp_8Gy_7d_vs_Hp_0Gy_7d
PCNP	0.0141236	0.562856	Hp_8Gy_7d_vs_Hp_0Gy_7d
GCK	0.0141236	-1.5101	Hp_8Gy_7d_vs_Hp_0Gy_7d
SYNE1	0.0141236	0.510792	Hp_8Gy_7d_vs_Hp_0Gy_7d
SLC3A2	0.0141236	-0.486947	Hp_8Gy_7d_vs_Hp_0Gy_7d
H2BC10	0.0141236	-4.34446	Hp_8Gy_7d_vs_Hp_0Gy_7d
JUNB	0.0142052	-0.726977	Hp_8Gy_7d_vs_Hp_0Gy_7d
MVD	0.0152789	-0.628966	Hp_8Gy_7d_vs_Hp_0Gy_7d
VCPKMT	0.0174876	1.15465	Hp_8Gy_7d_vs_Hp_0Gy_7d
FAM124B	0.0174876	-1.35837	Hp_8Gy_7d_vs_Hp_0Gy_7d
A4GALT	0.0174876	1.22702	Hp_8Gy_7d_vs_Hp_0Gy_7d
ZNF385A	0.0174876	1.05705	Hp_8Gy_7d_vs_Hp_0Gy_7d
TIGAR	0.0176856	0.649878	Hp_8Gy_7d_vs_Hp_0Gy_7d
PLIN2	0.0176856	-0.522702	Hp_8Gy_7d_vs_Hp_0Gy_7d
RPS27L	0.0176856	0.498371	Hp_8Gy_7d_vs_Hp_0Gy_7d
DUSP5	0.0177585	-0.927012	Hp_8Gy_7d_vs_Hp_0Gy_7d
FSTL1	0.0177585	0.435997	Hp_8Gy_7d_vs_Hp_0Gy_7d
SBF2	0.0179932	0.467526	Hp_8Gy_7d_vs_Hp_0Gy_7d
ACSS2	0.0188712	-0.490903	Hp_8Gy_7d_vs_Hp_0Gy_7d
KIAA0586	0.0194547	0.514706	Hp_8Gy_7d_vs_Hp_0Gy_7d
ANLN	0.0194579	-1.11557	Hp_8Gy_7d_vs_Hp_0Gy_7d
TAF3	0.0197529	0.613109	Hp_8Gy_7d_vs_Hp_0Gy_7d
TIMP3	0.0226504	-0.835465	Hp_8Gy_7d_vs_Hp_0Gy_7d
NCOA7	0.0226504	-0.443834	Hp_8Gy_7d_vs_Hp_0Gy_7d
ANGPTL2	0.0226504	-0.949109	Hp_8Gy_7d_vs_Hp_0Gy_7d
HSPA4L	0.0226504	0.58141	Hp_8Gy_7d_vs_Hp_0Gy_7d
CRACDL	0.0226504	-1.79128	Hp_8Gy_7d_vs_Hp_0Gy_7d
ARID4A	0.024402	0.542363	Hp_8Gy_7d_vs_Hp_0Gy_7d
RAB3B	0.0244803	0.489617	Hp_8Gy_7d_vs_Hp_0Gy_7d
PYCR1	0.0244803	-0.926669	Hp_8Gy_7d_vs_Hp_0Gy_7d
HYAL3	0.0247019	-0.995549	Hp_8Gy_7d_vs_Hp_0Gy_7d
APAF1	0.0253752	0.511778	Hp_8Gy_7d_vs_Hp_0Gy_7d
ZFP36	0.0253752	-0.585693	Hp_8Gy_7d_vs_Hp_0Gy_7d
MRPL41	0.025439	-0.514972	Hp_8Gy_7d_vs_Hp_0Gy_7d
PPM1D	0.0254941	0.588862	Hp_8Gy_7d_vs_Hp_0Gy_7d
UGP2	0.0258146	-0.451826	Hp_8Gy_7d_vs_Hp_0Gy_7d
FAM110C	0.0259302	-0.626209	Hp_8Gy_7d_vs_Hp_0Gy_7d
DNAJB11	0.0261771	0.4457	Hp_8Gy_7d_vs_Hp_0Gy_7d
SYNM	0.0261771	0.667907	Hp_8Gy_7d_vs_Hp_0Gy_7d
DPP4	0.027817	-0.7261	Hp_8Gy_7d_vs_Hp_0Gy_7d
TCEA2	0.0289869	-0.592967	Hp_8Gy_7d_vs_Hp_0Gy_7d
DUSP6	0.0291511	-0.565	Hp_8Gy_7d_vs_Hp_0Gy_7d
SNTA1	0.0299782	-0.767493	Hp_8Gy_7d_vs_Hp_0Gy_7d
ZMIZ1	0.0305869	0.512508	Hp_8Gy_7d_vs_Hp_0Gy_7d
ME1	0.03086	-0.565426	Hp_8Gy_7d_vs_Hp_0Gy_7d
CD46	0.0318749	0.417849	Hp_8Gy_7d_vs_Hp_0Gy_7d
TXLNB	0.0318749	1.9119	Hp_8Gy_7d_vs_Hp_0Gy_7d
DCP1B	0.0335098	0.593869	Hp_8Gy_7d_vs_Hp_0Gy_7d
CROT	0.0336215	0.629527	Hp_8Gy_7d_vs_Hp_0Gy_7d
DIXDC1	0.0336215	-0.50828	Hp_8Gy_7d_vs_Hp_0Gy_7d
POLD3	0.0340792	0.894845	Hp_8Gy_7d_vs_Hp_0Gy_7d
TTC7B	0.0340792	-0.476315	Hp_8Gy_7d_vs_Hp_0Gy_7d
EIF2AK4	0.0341281	0.377628	Hp_8Gy_7d_vs_Hp_0Gy_7d
ZNF316	0.034574	-0.710049	Hp_8Gy_7d_vs_Hp_0Gy_7d
GALNT2	0.0351807	0.573945	Hp_8Gy_7d_vs_Hp_0Gy_7d
ELAPOR2	0.0352157	1.02311	Hp_8Gy_7d_vs_Hp_0Gy_7d
[truncated: 21 more rows]

## Sheet: lncRNA
Geneid	padj	log2FoldChange	hypothesis
ENSG00000257181	1.88888776969612e-06	1.39826	Hp_4Gy_6h_vs_Hp_0Gy_6h
TYMSOS	2.3799476497434e-05	1.70445	Hp_4Gy_6h_vs_Hp_0Gy_6h
ENSG00000271730	0.00116221	1.48111	Hp_4Gy_6h_vs_Hp_0Gy_6h
PURPL	0.00366209	1.2434	Hp_4Gy_6h_vs_Hp_0Gy_6h
TYMSOS	1.43200659675678e-05	1.7493	Hp_8Gy_6h_vs_Hp_0Gy_6h
PURPL	0.00659617	1.22341	Hp_8Gy_6h_vs_Hp_0Gy_6h
ENSG00000257181	0.00659617	1.07039	Hp_8Gy_6h_vs_Hp_0Gy_6h
ENSG00000271730	0.0126821	1.32774	Hp_8Gy_6h_vs_Hp_0Gy_6h
TYMSOS	9.54957263369999e-05	1.63777	Hp_4Gy_24h_vs_Hp_0Gy_24h
PURPL	0.0011886	1.30992	Hp_4Gy_24h_vs_Hp_0Gy_24h
PURPL	3.90878416638559e-09	1.72499	Hp_8Gy_24h_vs_Hp_0Gy_24h
TYMSOS	1.49115474035577e-06	1.6754	Hp_8Gy_24h_vs_Hp_0Gy_24h
ENSG00000259185	7.06719355924521e-05	-1.31456	Hp_8Gy_24h_vs_Hp_0Gy_24h
ENSG00000259201	0.00047542	-1.33008	Hp_8Gy_24h_vs_Hp_0Gy_24h
ENSG00000272149	0.00054146	-1.21915	Hp_8Gy_24h_vs_Hp_0Gy_24h
ENSG00000287916	0.000874416	-1.15655	Hp_8Gy_24h_vs_Hp_0Gy_24h
ENSG00000259589	0.00367954	-1.1026	Hp_8Gy_24h_vs_Hp_0Gy_24h
TRIM16L	0.00367954	-1.09312	Hp_8Gy_24h_vs_Hp_0Gy_24h
ENSG00000261265	0.00518463	-1.0478	Hp_8Gy_24h_vs_Hp_0Gy_24h
TPM1-AS	0.00581271	-0.939304	Hp_8Gy_24h_vs_Hp_0Gy_24h
RCC2-AS1	0.00836813	-1.04987	Hp_8Gy_24h_vs_Hp_0Gy_24h
ENSG00000237768	0.00836813	-1.19086	Hp_8Gy_24h_vs_Hp_0Gy_24h
ENSG00000267469	0.00836813	-0.810623	Hp_8Gy_24h_vs_Hp_0Gy_24h
LETR1	0.00864205	0.854176	Hp_8Gy_24h_vs_Hp_0Gy_24h
ENSG00000288849	0.00864942	-0.762165	Hp_8Gy_24h_vs_Hp_0Gy_24h
ENSG00000276663	0.0114079	-0.779598	Hp_8Gy_24h_vs_Hp_0Gy_24h
ENSG00000265257	0.0119837	-0.765272	Hp_8Gy_24h_vs_Hp_0Gy_24h
PHLDA1-AS1	0.0124271	-0.894675	Hp_8Gy_24h_vs_Hp_0Gy_24h
ENSG00000276980	0.0140141	-0.883581	Hp_8Gy_24h_vs_Hp_0Gy_24h
SRI-AS1	0.0141039	-0.900769	Hp_8Gy_24h_vs_Hp_0Gy_24h
ENSG00000258377	0.0145054	-0.775171	Hp_8Gy_24h_vs_Hp_0Gy_24h
EIF1B-AS1	0.0145871	-0.571	Hp_8Gy_24h_vs_Hp_0Gy_24h
NUCB1-AS1	0.0163034	-0.840093	Hp_8Gy_24h_vs_Hp_0Gy_24h
FARSA-AS1	0.0163034	-0.939831	Hp_8Gy_24h_vs_Hp_0Gy_24h
ENSG00000267048	0.0163034	-0.812307	Hp_8Gy_24h_vs_Hp_0Gy_24h
ENSG00000257550	0.0183189	-0.940401	Hp_8Gy_24h_vs_Hp_0Gy_24h
CTDSPL2-DT	0.0186979	-0.680326	Hp_8Gy_24h_vs_Hp_0Gy_24h
ENSG00000264578	0.0192222	-0.769628	Hp_8Gy_24h_vs_Hp_0Gy_24h
ENSG00000272182	0.0192222	-0.933643	Hp_8Gy_24h_vs_Hp_0Gy_24h
ENSG00000286430	0.0192222	-1.29662	Hp_8Gy_24h_vs_Hp_0Gy_24h
LINC02605	0.0206065	-1.1919	Hp_8Gy_24h_vs_Hp_0Gy_24h
ENSG00000289699	0.0206065	-0.802086	Hp_8Gy_24h_vs_Hp_0Gy_24h
SENCR	0.0206428	2.17609	Hp_8Gy_24h_vs_Hp_0Gy_24h
ENSG00000259972	0.0206428	-0.712119	Hp_8Gy_24h_vs_Hp_0Gy_24h
ENSG00000261519	0.0206428	-0.870555	Hp_8Gy_24h_vs_Hp_0Gy_24h
RUSC1-AS1	0.0206496	-0.761034	Hp_8Gy_24h_vs_Hp_0Gy_24h
ENSG00000259627	0.0217402	-0.940207	Hp_8Gy_24h_vs_Hp_0Gy_24h
ENSG00000279198	0.0217402	-0.821638	Hp_8Gy_24h_vs_Hp_0Gy_24h
ENSG00000257181	0.0217541	0.73754	Hp_8Gy_24h_vs_Hp_0Gy_24h
ENSG00000255045	0.0243658	2.21314	Hp_8Gy_24h_vs_Hp_0Gy_24h
ENSG00000259357	0.027878	-0.693845	Hp_8Gy_24h_vs_Hp_0Gy_24h
ENSG00000260669	0.027878	-0.648127	Hp_8Gy_24h_vs_Hp_0Gy_24h
ENSG00000272345	0.027878	-0.838854	Hp_8Gy_24h_vs_Hp_0Gy_24h
GAS6-AS1	0.0285015	0.811173	Hp_8Gy_24h_vs_Hp_0Gy_24h
GATD1-DT	0.0285015	-0.953718	Hp_8Gy_24h_vs_Hp_0Gy_24h
ENSG00000233144	0.0299932	-0.743519	Hp_8Gy_24h_vs_Hp_0Gy_24h
MVP-DT	0.0299932	-0.598953	Hp_8Gy_24h_vs_Hp_0Gy_24h
ENSG00000249180	0.0299932	-0.729229	Hp_8Gy_24h_vs_Hp_0Gy_24h
ALDH1A2-AS1	0.0299932	1.47702	Hp_8Gy_24h_vs_Hp_0Gy_24h
LIMASI	0.0299932	-0.784588	Hp_8Gy_24h_vs_Hp_0Gy_24h
ENSG00000267257	0.0299932	-0.937262	Hp_8Gy_24h_vs_Hp_0Gy_24h
ENSG00000267387	0.0299932	-0.942746	Hp_8Gy_24h_vs_Hp_0Gy_24h
ENSG00000272657	0.0299932	-0.857101	Hp_8Gy_24h_vs_Hp_0Gy_24h
ENSG00000290226	0.0304238	-0.686293	Hp_8Gy_24h_vs_Hp_0Gy_24h
ENSG00000285696	0.0310572	-0.86188	Hp_8Gy_24h_vs_Hp_0Gy_24h
PINK1-AS	0.0316935	-0.633881	Hp_8Gy_24h_vs_Hp_0Gy_24h
ENSG00000227227	0.0316935	-0.846413	Hp_8Gy_24h_vs_Hp_0Gy_24h
MAP3K20-AS1	0.0316935	-0.701508	Hp_8Gy_24h_vs_Hp_0Gy_24h
RUFY1-AS1	0.0316935	-0.90597	Hp_8Gy_24h_vs_Hp_0Gy_24h
SLC12A2-DT	0.0316935	-0.662228	Hp_8Gy_24h_vs_Hp_0Gy_24h
ENSG00000258232	0.0316935	-0.675171	Hp_8Gy_24h_vs_Hp_0Gy_24h
ENSG00000268230	0.0316935	-0.949581	Hp_8Gy_24h_vs_Hp_0Gy_24h
ENSG00000272540	0.0316935	-0.730183	Hp_8Gy_24h_vs_Hp_0Gy_24h
NCAL1	0.0316935	-0.748226	Hp_8Gy_24h_vs_Hp_0Gy_24h
SOD2-OT1	0.0316935	-0.760573	Hp_8Gy_24h_vs_Hp_0Gy_24h
ENSG00000293183	0.0316935	-0.957825	Hp_8Gy_24h_vs_Hp_0Gy_24h
CYP2B7P	0.0334882	-0.928743	Hp_8Gy_24h_vs_Hp_0Gy_24h
SBF2-AS1	0.0335137	0.790205	Hp_8Gy_24h_vs_Hp_0Gy_24h
ENSG00000247853	0.0335137	-0.688123	Hp_8Gy_24h_vs_Hp_0Gy_24h
ENSG00000254400	0.0335137	-0.729988	Hp_8Gy_24h_vs_Hp_0Gy_24h
ENSG00000260927	0.0335137	-0.571317	Hp_8Gy_24h_vs_Hp_0Gy_24h
ENSG00000273149	0.0335137	-0.661284	Hp_8Gy_24h_vs_Hp_0Gy_24h
ENSG00000291214	0.0335137	-0.722507	Hp_8Gy_24h_vs_Hp_0Gy_24h
MALAT1	0.033871	-0.802461	Hp_8Gy_24h_vs_Hp_0Gy_24h
OIP5-AS1	0.0352831	-0.55519	Hp_8Gy_24h_vs_Hp_0Gy_24h
ENSG00000254422	0.0352831	-0.782727	Hp_8Gy_24h_vs_Hp_0Gy_24h
ENSG00000279117	0.0352831	-1.02325	Hp_8Gy_24h_vs_Hp_0Gy_24h
PRAL	0.0352831	-0.786145	Hp_8Gy_24h_vs_Hp_0Gy_24h
ENSG00000267484	0.0354544	-0.886719	Hp_8Gy_24h_vs_Hp_0Gy_24h
ENSG00000250186	0.0356098	-0.682436	Hp_8Gy_24h_vs_Hp_0Gy_24h
DHRS4-AS1	0.0358439	-0.653215	Hp_8Gy_24h_vs_Hp_0Gy_24h
ENSG00000267980	0.0358439	-0.73174	Hp_8Gy_24h_vs_Hp_0Gy_24h
ENSG00000286223	0.0366143	-0.743066	Hp_8Gy_24h_vs_Hp_0Gy_24h
ENSG00000246090	0.0366886	-0.936982	Hp_8Gy_24h_vs_Hp_0Gy_24h
ENSG00000235078	0.0370083	-0.663611	Hp_8Gy_24h_vs_Hp_0Gy_24h
HRG-AS1	0.0395256	-0.727541	Hp_8Gy_24h_vs_Hp_0Gy_24h
ENSG00000231760	0.0395256	-0.808655	Hp_8Gy_24h_vs_Hp_0Gy_24h
CPB2-AS1	0.0395256	-0.660698	Hp_8Gy_24h_vs_Hp_0Gy_24h
ENSG00000267787	0.0395256	-0.775394	Hp_8Gy_24h_vs_Hp_0Gy_24h
ENSG00000270504	0.0395256	-0.693475	Hp_8Gy_24h_vs_Hp_0Gy_24h
THBS1-AS1	0.0395256	-1.01209	Hp_8Gy_24h_vs_Hp_0Gy_24h
CALCRL-AS1	0.0407151	-0.626792	Hp_8Gy_24h_vs_Hp_0Gy_24h
ENSG00000255252	0.0408249	-0.678539	Hp_8Gy_24h_vs_Hp_0Gy_24h
TUBA1B-AS1	0.0408249	-0.637369	Hp_8Gy_24h_vs_Hp_0Gy_24h
PRC1-AS1	0.0408249	-0.822912	Hp_8Gy_24h_vs_Hp_0Gy_24h
ENSG00000258908	0.0408249	-0.718793	Hp_8Gy_24h_vs_Hp_0Gy_24h
ENSG00000227741	0.0419396	-0.65285	Hp_8Gy_24h_vs_Hp_0Gy_24h
ILRUN-AS1	0.0420967	-0.728985	Hp_8Gy_24h_vs_Hp_0Gy_24h
IPO9-AS1	0.0422642	-0.664536	Hp_8Gy_24h_vs_Hp_0Gy_24h
ENSG00000254230	0.0422642	-0.790578	Hp_8Gy_24h_vs_Hp_0Gy_24h
ENSG00000293279	0.0422642	-0.592706	Hp_8Gy_24h_vs_Hp_0Gy_24h
TEX56P	0.0422642	-0.698828	Hp_8Gy_24h_vs_Hp_0Gy_24h
ZNF271P	0.0422642	-0.615498	Hp_8Gy_24h_vs_Hp_0Gy_24h
B4GALT1-AS1	0.0422693	-0.778292	Hp_8Gy_24h_vs_Hp_0Gy_24h
ENSG00000278518	0.0422693	-0.81161	Hp_8Gy_24h_vs_Hp_0Gy_24h
ENSG00000287086	0.0424675	-0.763631	Hp_8Gy_24h_vs_Hp_0Gy_24h
ENSG00000280160	0.0428731	-0.651914	Hp_8Gy_24h_vs_Hp_0Gy_24h
ENSG00000233706	0.0430333	-0.902934	Hp_8Gy_24h_vs_Hp_0Gy_24h
ENSG00000275910	0.0430333	-0.749883	Hp_8Gy_24h_vs_Hp_0Gy_24h
ENSG00000258424	0.0436072	-0.851789	Hp_8Gy_24h_vs_Hp_0Gy_24h
ACTA2-AS1	0.0442446	-0.852257	Hp_8Gy_24h_vs_Hp_0Gy_24h
MDC1-AS1	0.0442446	-0.769758	Hp_8Gy_24h_vs_Hp_0Gy_24h
ENSG00000234961	0.0442446	-0.709551	Hp_8Gy_24h_vs_Hp_0Gy_24h
ENSG00000267009	0.0442446	-0.614047	Hp_8Gy_24h_vs_Hp_0Gy_24h
ENSG00000259515	0.0444781	-0.740097	Hp_8Gy_24h_vs_Hp_0Gy_24h
ENSG00000265401	0.045135	-0.631595	Hp_8Gy_24h_vs_Hp_0Gy_24h
ENSG00000285830	0.045135	-0.632868	Hp_8Gy_24h_vs_Hp_0Gy_24h
ENSG00000249207	0.0453311	-0.570947	Hp_8Gy_24h_vs_Hp_0Gy_24h
ENSG00000259118	0.0465295	-0.744888	Hp_8Gy_24h_vs_Hp_0Gy_24h
ENSG00000225339	0.0467461	-0.575206	Hp_8Gy_24h_vs_Hp_0Gy_24h
ENSG00000255340	0.0467461	-0.778029	Hp_8Gy_24h_vs_Hp_0Gy_24h
ENSG00000259661	0.0490008	-0.686107	Hp_8Gy_24h_vs_Hp_0Gy_24h
VNN3P	0.0490008	-1.05011	Hp_8Gy_24h_vs_Hp_0Gy_24h
PURPL	2.55159719779152e-15	2.21449	Hp_4Gy_7d_vs_Hp_0Gy_7d
HCG20	1.71815727471821e-07	-1.49586	Hp_4Gy_7d_vs_Hp_0Gy_7d
ENSG00000286811	1.20632176409635e-06	2.65254	Hp_4Gy_7d_vs_Hp_0Gy_7d
PHLDA1-AS1	2.27865045254819e-06	-1.37232	Hp_4Gy_7d_vs_Hp_0Gy_7d
LIMASI	2.59513838552623e-05	-1.34006	Hp_4Gy_7d_vs_Hp_0Gy_7d
ENSG00000274021	4.74070566936055e-05	-1.21022	Hp_4Gy_7d_vs_Hp_0Gy_7d
ENSG00000257181	0.000123363	1.143	Hp_4Gy_7d_vs_Hp_0Gy_7d
BHLHE40-AS1	0.00103615	-1.1182	Hp_4Gy_7d_vs_Hp_0Gy_7d
B4GALT1-AS1	0.00155989	-1.23084	Hp_4Gy_7d_vs_Hp_0Gy_7d
CEBPB-AS1	0.00353123	-1.56616	Hp_4Gy_7d_vs_Hp_0Gy_7d
VIM-AS1	0.0064729	-0.994199	Hp_4Gy_7d_vs_Hp_0Gy_7d
ENSG00000267598	0.0101641	-0.994219	Hp_4Gy_7d_vs_Hp_0Gy_7d
CD81-AS1	0.0168613	-1.20829	Hp_4Gy_7d_vs_Hp_0Gy_7d
ENSG00000249007	0.0168613	-1.29634	Hp_4Gy_7d_vs_Hp_0Gy_7d
IER3-AS1	0.0168613	-0.919746	Hp_4Gy_7d_vs_Hp_0Gy_7d
ENSG00000234961	0.0193861	-0.971603	Hp_4Gy_7d_vs_Hp_0Gy_7d
ENSG00000254501	0.0358138	-1.11595	Hp_4Gy_7d_vs_Hp_0Gy_7d
ENSG00000269480	0.0358138	-1.13598	Hp_4Gy_7d_vs_Hp_0Gy_7d
ENSG00000244953	0.0369488	-1.48873	Hp_4Gy_7d_vs_Hp_0Gy_7d
ICAM4-AS1	0.0490716	-1.24412	Hp_4Gy_7d_vs_Hp_0Gy_7d
PURPL	4.52037856674851e-23	2.67908	Hp_8Gy_7d_vs_Hp_0Gy_7d
ENSG00000257181	1.3976519587692e-09	1.59547	Hp_8Gy_7d_vs_Hp_0Gy_7d
ENSG00000286811	3.62222218147587e-09	3.0633	Hp_8Gy_7d_vs_Hp_0Gy_7d
TYMSOS	1.79583301054644e-05	1.64206	Hp_8Gy_7d_vs_Hp_0Gy_7d
GDNF-AS1	0.00158981	1.70274	Hp_8Gy_7d_vs_Hp_0Gy_7d
ENSG00000289129	0.00593487	3.02425	Hp_8Gy_7d_vs_Hp_0Gy_7d
BTG1-DT	0.0027942	0.822493	Hp_8Gy_7d_vs_Hp_4Gy_7d
ENSG00000224407	0.00454939	1.1291	Hp_8Gy_7d_vs_Hp_4Gy_7d
CD44-AS1	0.00454939	1.31833	Hp_8Gy_7d_vs_Hp_4Gy_7d
HIF1A-AS3	0.00454939	0.889055	Hp_8Gy_7d_vs_Hp_4Gy_7d
TYMSOS	0.00522716	1.15857	Hp_8Gy_7d_vs_Hp_4Gy_7d
ETS2-AS1	0.0124082	0.844208	Hp_8Gy_7d_vs_Hp_4Gy_7d
ATP1A1-AS1	0.0157068	0.7347	Hp_8Gy_7d_vs_Hp_4Gy_7d
ENSG00000225407	0.0157068	1.37013	Hp_8Gy_7d_vs_Hp_4Gy_7d
NUCB1-AS1	0.0157068	0.862099	Hp_8Gy_7d_vs_Hp_4Gy_7d
LETR1	0.0157068	-0.846398	Hp_8Gy_7d_vs_Hp_4Gy_7d
RPS6KB2-AS1	0.0157068	0.828373	Hp_8Gy_7d_vs_Hp_4Gy_7d
ENSG00000266677	0.0157068	0.866577	Hp_8Gy_7d_vs_Hp_4Gy_7d
LIMASI	0.0157068	0.871877	Hp_8Gy_7d_vs_Hp_4Gy_7d
ENSG00000267328	0.0157068	1.00676	Hp_8Gy_7d_vs_Hp_4Gy_7d
ENSG00000267980	0.0157068	0.857168	Hp_8Gy_7d_vs_Hp_4Gy_7d
ENSG00000273189	0.0157068	0.851824	Hp_8Gy_7d_vs_Hp_4Gy_7d
ENSG00000275719	0.0157068	1.11641	Hp_8Gy_7d_vs_Hp_4Gy_7d
ENSG00000278518	0.0157068	1.01666	Hp_8Gy_7d_vs_Hp_4Gy_7d
ENSG00000289316	0.0157068	0.940251	Hp_8Gy_7d_vs_Hp_4Gy_7d
ENSG00000268112	0.0157427	1.22128	Hp_8Gy_7d_vs_Hp_4Gy_7d
B4GALT1-AS1	0.0159576	0.919752	Hp_8Gy_7d_vs_Hp_4Gy_7d
ENSG00000238258	0.0159576	1.03897	Hp_8Gy_7d_vs_Hp_4Gy_7d
IGFBP7-AS1	0.0159576	0.93599	Hp_8Gy_7d_vs_Hp_4Gy_7d
ENSG00000274021	0.0159576	0.787121	Hp_8Gy_7d_vs_Hp_4Gy_7d
CATSPER2P1	0.0159576	0.791444	Hp_8Gy_7d_vs_Hp_4Gy_7d
HCG20	0.0182281	0.794757	Hp_8Gy_7d_vs_Hp_4Gy_7d
ENSG00000228925	0.0182281	0.812836	Hp_8Gy_7d_vs_Hp_4Gy_7d
ENSG00000253200	0.0182281	0.772352	Hp_8Gy_7d_vs_Hp_4Gy_7d
ENSG00000268854	0.0182281	0.879256	Hp_8Gy_7d_vs_Hp_4Gy_7d
ENSG00000234961	0.0202793	0.816998	Hp_8Gy_7d_vs_Hp_4Gy_7d
APOA1-AS	0.0205201	0.819176	Hp_8Gy_7d_vs_Hp_4Gy_7d
HYOU1-AS1	0.0209108	0.760303	Hp_8Gy_7d_vs_Hp_4Gy_7d
ENSG00000267601	0.0209108	1.11757	Hp_8Gy_7d_vs_Hp_4Gy_7d
ENSG00000269968	0.0209108	0.711716	Hp_8Gy_7d_vs_Hp_4Gy_7d
ENSG00000253102	0.0211792	0.868601	Hp_8Gy_7d_vs_Hp_4Gy_7d
CTDSPL2-DT	0.0211792	0.636984	Hp_8Gy_7d_vs_Hp_4Gy_7d
ENSG00000287377	0.0225543	0.859455	Hp_8Gy_7d_vs_Hp_4Gy_7d
ENSG00000285513	0.0225833	1.54397	Hp_8Gy_7d_vs_Hp_4Gy_7d
ENSG00000267048	0.0227978	0.741153	Hp_8Gy_7d_vs_Hp_4Gy_7d
ENSG00000267769	0.0239436	0.919009	Hp_8Gy_7d_vs_Hp_4Gy_7d
BZW1-AS1	0.0257254	0.733041	Hp_8Gy_7d_vs_Hp_4Gy_7d
ENSG00000233461	0.0257254	0.849385	Hp_8Gy_7d_vs_Hp_4Gy_7d
ENSG00000273565	0.0257254	0.683181	Hp_8Gy_7d_vs_Hp_4Gy_7d
PRPF31-AS1	0.0258014	0.803302	Hp_8Gy_7d_vs_Hp_4Gy_7d
CD81-AS1	0.0273983	0.946347	Hp_8Gy_7d_vs_Hp_4Gy_7d
ENSG00000287202	0.0273983	0.785833	Hp_8Gy_7d_vs_Hp_4Gy_7d
ENSG00000293057	0.030795	0.820203	Hp_8Gy_7d_vs_Hp_4Gy_7d
PRKAR2A-AS1	0.0316476	0.823058	Hp_8Gy_7d_vs_Hp_4Gy_7d
ENSG00000271853	0.0316476	0.789976	Hp_8Gy_7d_vs_Hp_4Gy_7d
SPAG5-AS1	0.0347941	0.622277	Hp_8Gy_7d_vs_Hp_4Gy_7d
ENSG00000272639	0.0347941	1.96385	Hp_8Gy_7d_vs_Hp_4Gy_7d
ENSG00000279605	0.0347941	0.642297	Hp_8Gy_7d_vs_Hp_4Gy_7d
PHLDA1-AS1	0.0359608	0.709441	Hp_8Gy_7d_vs_Hp_4Gy_7d
ENSG00000287242	0.0367753	0.782888	Hp_8Gy_7d_vs_Hp_4Gy_7d
C10orf55	0.0402436	0.970504	Hp_8Gy_7d_vs_Hp_4Gy_7d
ENSG00000258177	0.0402436	1.12938	Hp_8Gy_7d_vs_Hp_4Gy_7d
ENSG00000261684	0.0402436	0.63759	Hp_8Gy_7d_vs_Hp_4Gy_7d
ENSG00000264044	0.0402436	0.702384	Hp_8Gy_7d_vs_Hp_4Gy_7d
ENSG00000270504	0.0402436	0.698028	Hp_8Gy_7d_vs_Hp_4Gy_7d
GOLPH3-DT	0.0402436	0.868748	Hp_8Gy_7d_vs_Hp_4Gy_7d
SEMA3F-AS1	0.0413023	0.689627	Hp_8Gy_7d_vs_Hp_4Gy_7d
VIM-AS1	0.0423389	0.678073	Hp_8Gy_7d_vs_Hp_4Gy_7d
ENSG00000259580	0.0423389	0.975898	Hp_8Gy_7d_vs_Hp_4Gy_7d
ENSG00000259773	0.0423389	0.78082	Hp_8Gy_7d_vs_Hp_4Gy_7d
ENSG00000260269	0.0423389	0.732295	Hp_8Gy_7d_vs_Hp_4Gy_7d
ENSG00000290018	0.043847	0.73271	Hp_8Gy_7d_vs_Hp_4Gy_7d
ENSG00000279196	0.0440412	0.650006	Hp_8Gy_7d_vs_Hp_4Gy_7d
ENSG00000273212	0.0441693	0.746046	Hp_8Gy_7d_vs_Hp_4Gy_7d
ABALON	0.0441693	0.649631	Hp_8Gy_7d_vs_Hp_4Gy_7d
ENSG00000287398	0.0441693	0.910166	Hp_8Gy_7d_vs_Hp_4Gy_7d
ENSG00000260899	0.0449675	0.655224	Hp_8Gy_7d_vs_Hp_4Gy_7d
ITGA6-AS1	0.0457418	0.629168	Hp_8Gy_7d_vs_Hp_4Gy_7d
ENSG00000237768	0.047142	0.843691	Hp_8Gy_7d_vs_Hp_4Gy_7d
ENSG00000249593	0.0481953	0.712917	Hp_8Gy_7d_vs_Hp_4Gy_7d
ENSG00000256034	0.0489966	0.675234	Hp_8Gy_7d_vs_Hp_4Gy_7d
