# Supplementary material for: Liver quad culture chip as a model for radiation injury research
Source: Sci Rep. 2025 Apr 11;15:12414. doi: 10.1038/s41598-025-96140-1 (PMC11992238; doi:10.1038/s41598-025-96140-1)
Supplement: Supplementary file 2 — Supplementary Information 2. [file 41598_2025_96140_MOESM2_ESM.xlsx]

## Sheet: NPC quad culture Supplemental T
Geneid	padj	log2FoldChange	hypothesis
CDKN1A	2.24577259896683e-24	1.2359	NP_4Gy_6h_vs_NP_0Gy_6h
MDM2	1.77577631936603e-12	0.983768	NP_4Gy_6h_vs_NP_0Gy_6h
GDF15	4.00253284386808e-09	1.22267	NP_4Gy_6h_vs_NP_0Gy_6h
SERF2	1.97589984100082e-08	1.10094	NP_4Gy_6h_vs_NP_0Gy_6h
FDXR	9.23777025121736e-07	0.8466	NP_4Gy_6h_vs_NP_0Gy_6h
ANGPTL1	1.41463942355618e-05	-2.61506	NP_4Gy_6h_vs_NP_0Gy_6h
SESN2	4.24195726044958e-05	0.807325	NP_4Gy_6h_vs_NP_0Gy_6h
ATF3	4.24195726044958e-05	1.10003	NP_4Gy_6h_vs_NP_0Gy_6h
RELB	5.48099156272722e-05	1.04995	NP_4Gy_6h_vs_NP_0Gy_6h
SLC40A1	5.48099156272722e-05	0.822507	NP_4Gy_6h_vs_NP_0Gy_6h
TP53INP1	7.25708259399405e-05	0.628645	NP_4Gy_6h_vs_NP_0Gy_6h
STOM	8.0920631314451e-05	0.595605	NP_4Gy_6h_vs_NP_0Gy_6h
RRM2B	8.6948762074856e-05	0.595403	NP_4Gy_6h_vs_NP_0Gy_6h
WDR76	0.000179363	-1.41739	NP_4Gy_6h_vs_NP_0Gy_6h
TOB1	0.000244868	0.755566	NP_4Gy_6h_vs_NP_0Gy_6h
ATAD2	0.000598112	-0.753787	NP_4Gy_6h_vs_NP_0Gy_6h
MSH6	0.000726924	-0.50766	NP_4Gy_6h_vs_NP_0Gy_6h
ARPP19	0.000726924	0.467423	NP_4Gy_6h_vs_NP_0Gy_6h
PARP8	0.00105339	-1.48434	NP_4Gy_6h_vs_NP_0Gy_6h
BTG2	0.00105339	0.738172	NP_4Gy_6h_vs_NP_0Gy_6h
DDIT4	0.00124259	0.800303	NP_4Gy_6h_vs_NP_0Gy_6h
PCNA	0.00132862	0.682987	NP_4Gy_6h_vs_NP_0Gy_6h
EI24	0.00132862	0.546552	NP_4Gy_6h_vs_NP_0Gy_6h
KRIT1	0.00155679	-1.49867	NP_4Gy_6h_vs_NP_0Gy_6h
DDB2	0.00155679	0.657338	NP_4Gy_6h_vs_NP_0Gy_6h
MKI67	0.00160672	-0.788722	NP_4Gy_6h_vs_NP_0Gy_6h
MYSM1	0.00160672	-1.18518	NP_4Gy_6h_vs_NP_0Gy_6h
EPS8L2	0.00160672	0.911066	NP_4Gy_6h_vs_NP_0Gy_6h
KIF3B	0.00183948	0.512424	NP_4Gy_6h_vs_NP_0Gy_6h
CROT	0.00286699	0.798369	NP_4Gy_6h_vs_NP_0Gy_6h
BBC3	0.00318228	0.778455	NP_4Gy_6h_vs_NP_0Gy_6h
IRF2BPL	0.00318228	0.715926	NP_4Gy_6h_vs_NP_0Gy_6h
CCNB1	0.00318228	-0.848647	NP_4Gy_6h_vs_NP_0Gy_6h
PHLDA3	0.00345033	0.669257	NP_4Gy_6h_vs_NP_0Gy_6h
SESN1	0.00348175	0.703269	NP_4Gy_6h_vs_NP_0Gy_6h
KIF20A	0.00348175	-0.944549	NP_4Gy_6h_vs_NP_0Gy_6h
MAP10	0.00376841	-1.70617	NP_4Gy_6h_vs_NP_0Gy_6h
KLF5	0.00403903	-1.95548	NP_4Gy_6h_vs_NP_0Gy_6h
TMPO	0.00403903	-0.600922	NP_4Gy_6h_vs_NP_0Gy_6h
RAP2B	0.00403903	0.505604	NP_4Gy_6h_vs_NP_0Gy_6h
TCEA3	0.00403903	0.883956	NP_4Gy_6h_vs_NP_0Gy_6h
ENSG00000285976	0.00469987	-3.72461	NP_4Gy_6h_vs_NP_0Gy_6h
MFSD4B	0.00556764	-0.710639	NP_4Gy_6h_vs_NP_0Gy_6h
BICDL2	0.00577371	3.08502	NP_4Gy_6h_vs_NP_0Gy_6h
C2CD5	0.0067573	-0.678957	NP_4Gy_6h_vs_NP_0Gy_6h
ASPM	0.00687105	-0.915147	NP_4Gy_6h_vs_NP_0Gy_6h
RPS6KA6	0.0071899	-2.04081	NP_4Gy_6h_vs_NP_0Gy_6h
TTBK1	0.00831409	1.73714	NP_4Gy_6h_vs_NP_0Gy_6h
PLAAT4	0.00920951	1.48007	NP_4Gy_6h_vs_NP_0Gy_6h
ASB14	0.00961799	-2.01029	NP_4Gy_6h_vs_NP_0Gy_6h
HLA-DMA	0.00967888	1.76064	NP_4Gy_6h_vs_NP_0Gy_6h
RAD54B	0.0106693	-1.27244	NP_4Gy_6h_vs_NP_0Gy_6h
ACOT12	0.0108277	-1.72755	NP_4Gy_6h_vs_NP_0Gy_6h
FAS	0.0115898	0.683879	NP_4Gy_6h_vs_NP_0Gy_6h
PLA2G12B	0.0115898	-3.14043	NP_4Gy_6h_vs_NP_0Gy_6h
ABCB1	0.0128505	-0.851862	NP_4Gy_6h_vs_NP_0Gy_6h
HCFC1R1	0.0128505	0.775247	NP_4Gy_6h_vs_NP_0Gy_6h
PLK3	0.0130802	0.645362	NP_4Gy_6h_vs_NP_0Gy_6h
BUB1B	0.0131276	-1.12315	NP_4Gy_6h_vs_NP_0Gy_6h
CDC6	0.01418	-0.919385	NP_4Gy_6h_vs_NP_0Gy_6h
UHRF1	0.0153264	-0.781133	NP_4Gy_6h_vs_NP_0Gy_6h
CCDC191	0.0157387	-1.07751	NP_4Gy_6h_vs_NP_0Gy_6h
IER5	0.0168406	0.526336	NP_4Gy_6h_vs_NP_0Gy_6h
NRGN	0.0177935	0.703524	NP_4Gy_6h_vs_NP_0Gy_6h
C5	0.018226	-0.897454	NP_4Gy_6h_vs_NP_0Gy_6h
CENPE	0.018226	-0.778462	NP_4Gy_6h_vs_NP_0Gy_6h
GABARAPL1	0.018226	0.497414	NP_4Gy_6h_vs_NP_0Gy_6h
CCNB2	0.0191815	-0.95401	NP_4Gy_6h_vs_NP_0Gy_6h
HSPA4L	0.020178	0.62629	NP_4Gy_6h_vs_NP_0Gy_6h
TANC2	0.020252	-0.620254	NP_4Gy_6h_vs_NP_0Gy_6h
NRDE2	0.0203374	-0.544098	NP_4Gy_6h_vs_NP_0Gy_6h
ENSG00000270149	0.0205031	2.20335	NP_4Gy_6h_vs_NP_0Gy_6h
CKMT2	0.0205625	-2.23211	NP_4Gy_6h_vs_NP_0Gy_6h
ARFGAP1	0.0216725	0.542927	NP_4Gy_6h_vs_NP_0Gy_6h
TMEM45B	0.0225173	-1.14401	NP_4Gy_6h_vs_NP_0Gy_6h
SDHAF3	0.0225173	-1.6599	NP_4Gy_6h_vs_NP_0Gy_6h
CDIP1	0.0225942	0.631048	NP_4Gy_6h_vs_NP_0Gy_6h
C1QB	0.0227169	-2.36076	NP_4Gy_6h_vs_NP_0Gy_6h
TNFAIP1	0.0248183	0.439632	NP_4Gy_6h_vs_NP_0Gy_6h
GMNN	0.0254637	-0.755298	NP_4Gy_6h_vs_NP_0Gy_6h
WDFY2	0.0254637	-0.804636	NP_4Gy_6h_vs_NP_0Gy_6h
SLC66A2	0.025646	0.610397	NP_4Gy_6h_vs_NP_0Gy_6h
FERMT1	0.0257138	-1.36782	NP_4Gy_6h_vs_NP_0Gy_6h
RASD1	0.0270377	1.17871	NP_4Gy_6h_vs_NP_0Gy_6h
TTPA	0.0270968	-4.08301	NP_4Gy_6h_vs_NP_0Gy_6h
A1CF	0.0270968	-1.50293	NP_4Gy_6h_vs_NP_0Gy_6h
ACVR1C	0.027736	-1.94423	NP_4Gy_6h_vs_NP_0Gy_6h
SPATA18	0.027736	0.618056	NP_4Gy_6h_vs_NP_0Gy_6h
SLC29A2	0.0279052	-1.49028	NP_4Gy_6h_vs_NP_0Gy_6h
CACYBP	0.0282464	-0.356746	NP_4Gy_6h_vs_NP_0Gy_6h
G0S2	0.0282464	-1.16478	NP_4Gy_6h_vs_NP_0Gy_6h
ACSM3	0.0301225	-1.55071	NP_4Gy_6h_vs_NP_0Gy_6h
CYFIP2	0.0301225	0.55595	NP_4Gy_6h_vs_NP_0Gy_6h
HRG	0.0313512	-1.69312	NP_4Gy_6h_vs_NP_0Gy_6h
SHOX2	0.0318306	-2.19975	NP_4Gy_6h_vs_NP_0Gy_6h
LIF	0.0340601	1.20977	NP_4Gy_6h_vs_NP_0Gy_6h
ESCO1	0.0346713	-0.653495	NP_4Gy_6h_vs_NP_0Gy_6h
FLVCR1	0.0353533	-0.861704	NP_4Gy_6h_vs_NP_0Gy_6h
CMBL	0.0362943	0.57613	NP_4Gy_6h_vs_NP_0Gy_6h
TRPC5	0.0363022	-1.41777	NP_4Gy_6h_vs_NP_0Gy_6h
ACHE	0.0387909	2.08031	NP_4Gy_6h_vs_NP_0Gy_6h
XPC	0.0406778	0.448165	NP_4Gy_6h_vs_NP_0Gy_6h
BEX2	0.0420716	-1.51996	NP_4Gy_6h_vs_NP_0Gy_6h
GALM	0.0422619	-0.833885	NP_4Gy_6h_vs_NP_0Gy_6h
HSD17B13	0.0434002	-1.92732	NP_4Gy_6h_vs_NP_0Gy_6h
HERPUD1	0.0439085	-0.5056	NP_4Gy_6h_vs_NP_0Gy_6h
RHOU	0.0439085	-1.63257	NP_4Gy_6h_vs_NP_0Gy_6h
TRIM22	0.0439085	0.36535	NP_4Gy_6h_vs_NP_0Gy_6h
DDRGK1	0.0439085	0.442529	NP_4Gy_6h_vs_NP_0Gy_6h
YBX3	0.0469927	0.532729	NP_4Gy_6h_vs_NP_0Gy_6h
CSPP1	0.0481584	-0.604656	NP_4Gy_6h_vs_NP_0Gy_6h
STAT4	0.0487138	-1.08703	NP_4Gy_6h_vs_NP_0Gy_6h
DENND2B	0.0487138	-0.516237	NP_4Gy_6h_vs_NP_0Gy_6h
SERPINC1	0.0487433	-1.17179	NP_4Gy_6h_vs_NP_0Gy_6h
CDKN1A	1.86876161332164e-47	1.68624	NP_8Gy_6h_vs_NP_0Gy_6h
MDM2	3.6908607396581e-26	1.36729	NP_8Gy_6h_vs_NP_0Gy_6h
ATF3	7.85062020796112e-18	1.83259	NP_8Gy_6h_vs_NP_0Gy_6h
GDF15	5.99202238149618e-16	1.54584	NP_8Gy_6h_vs_NP_0Gy_6h
FDXR	1.25326123012443e-14	1.16457	NP_8Gy_6h_vs_NP_0Gy_6h
PCNA	3.72075080710564e-13	1.18799	NP_8Gy_6h_vs_NP_0Gy_6h
MYSM1	8.83763281026663e-13	-2.11117	NP_8Gy_6h_vs_NP_0Gy_6h
CCNB1	1.07911512555909e-12	-1.55755	NP_8Gy_6h_vs_NP_0Gy_6h
RRM2B	1.70590269035221e-11	0.858889	NP_8Gy_6h_vs_NP_0Gy_6h
RELB	1.07165651823506e-10	1.4179	NP_8Gy_6h_vs_NP_0Gy_6h
STOM	1.07165651823506e-10	0.827047	NP_8Gy_6h_vs_NP_0Gy_6h
ASPM	1.88846785140631e-10	-1.61741	NP_8Gy_6h_vs_NP_0Gy_6h
SERF2	2.39005140534028e-10	1.17609	NP_8Gy_6h_vs_NP_0Gy_6h
DDB2	2.22987485671302e-09	0.985587	NP_8Gy_6h_vs_NP_0Gy_6h
KIF20A	5.09198072045342e-09	-1.48812	NP_8Gy_6h_vs_NP_0Gy_6h
TOB1	7.1618795985912e-09	0.996677	NP_8Gy_6h_vs_NP_0Gy_6h
MKI67	1.35106359879987e-08	-1.14594	NP_8Gy_6h_vs_NP_0Gy_6h
EID3	1.82935667859043e-08	-2.76948	NP_8Gy_6h_vs_NP_0Gy_6h
PLK1	4.5108629008167e-08	-1.84604	NP_8Gy_6h_vs_NP_0Gy_6h
DRAM1	1.3478618854424e-07	0.865548	NP_8Gy_6h_vs_NP_0Gy_6h
NOTCH2NLC	3.17185194477861e-07	-2.35922	NP_8Gy_6h_vs_NP_0Gy_6h
SMOC1	4.61730883834326e-07	1.7755	NP_8Gy_6h_vs_NP_0Gy_6h
XPC	5.44244608876329e-07	0.760074	NP_8Gy_6h_vs_NP_0Gy_6h
KIF23	5.48367661038644e-07	-1.3598	NP_8Gy_6h_vs_NP_0Gy_6h
CENPE	5.48367661038644e-07	-1.2312	NP_8Gy_6h_vs_NP_0Gy_6h
CDC20	5.94340684877159e-07	-1.85341	NP_8Gy_6h_vs_NP_0Gy_6h
SLC40A1	5.94340684877159e-07	0.913604	NP_8Gy_6h_vs_NP_0Gy_6h
ANKRD36C	6.84551952655285e-07	-1.22874	NP_8Gy_6h_vs_NP_0Gy_6h
SPDYE5	6.96016852020614e-07	-2.02832	NP_8Gy_6h_vs_NP_0Gy_6h
BCL2L1	6.96016852020614e-07	0.85185	NP_8Gy_6h_vs_NP_0Gy_6h
CMBL	2.16143694289032e-06	0.92373	NP_8Gy_6h_vs_NP_0Gy_6h
TP53INP1	2.16143694289032e-06	0.681551	NP_8Gy_6h_vs_NP_0Gy_6h
BLOC1S2	3.93173947798562e-06	0.86084	NP_8Gy_6h_vs_NP_0Gy_6h
KNL1	4.9776003744818e-06	-1.10201	NP_8Gy_6h_vs_NP_0Gy_6h
SLC26A1	5.31159428180211e-06	-1.34007	NP_8Gy_6h_vs_NP_0Gy_6h
CDC42	5.94927188062595e-06	-1.61885	NP_8Gy_6h_vs_NP_0Gy_6h
CCNB2	6.12434277339495e-06	-1.40179	NP_8Gy_6h_vs_NP_0Gy_6h
CCNA2	6.27379235722011e-06	-1.40868	NP_8Gy_6h_vs_NP_0Gy_6h
EI24	7.07264989510941e-06	0.651853	NP_8Gy_6h_vs_NP_0Gy_6h
SESN1	8.67484131441673e-06	0.882166	NP_8Gy_6h_vs_NP_0Gy_6h
SYNE2	1.09826876899733e-05	-1.0081	NP_8Gy_6h_vs_NP_0Gy_6h
TRIM22	1.10127587803302e-05	0.56616	NP_8Gy_6h_vs_NP_0Gy_6h
BBC3	1.11125291772508e-05	0.961136	NP_8Gy_6h_vs_NP_0Gy_6h
RAP2B	1.11125291772508e-05	0.639711	NP_8Gy_6h_vs_NP_0Gy_6h
SESN2	1.28182488986554e-05	0.799257	NP_8Gy_6h_vs_NP_0Gy_6h
BTG2	1.97423473367932e-05	0.834683	NP_8Gy_6h_vs_NP_0Gy_6h
PHLDA3	2.77106387816816e-05	0.806168	NP_8Gy_6h_vs_NP_0Gy_6h
LRBA	3.32555238002487e-05	-0.671066	NP_8Gy_6h_vs_NP_0Gy_6h
TPX2	4.0860941629848e-05	-0.902634	NP_8Gy_6h_vs_NP_0Gy_6h
TRIAP1	4.14326238518514e-05	0.689371	NP_8Gy_6h_vs_NP_0Gy_6h
PSD3	5.01706572553809e-05	-0.66803	NP_8Gy_6h_vs_NP_0Gy_6h
FBXO27	5.30799031492587e-05	2.52802	NP_8Gy_6h_vs_NP_0Gy_6h
KIF20B	5.95163163831664e-05	-1.06553	NP_8Gy_6h_vs_NP_0Gy_6h
KIF2C	6.1427157084825e-05	-1.378	NP_8Gy_6h_vs_NP_0Gy_6h
BORCS7	7.20866401376714e-05	1.02335	NP_8Gy_6h_vs_NP_0Gy_6h
VPS13D	7.3088893341734e-05	-0.66053	NP_8Gy_6h_vs_NP_0Gy_6h
KIF18B	8.76952229711805e-05	-1.54203	NP_8Gy_6h_vs_NP_0Gy_6h
ERCC6	0.00010513	-0.584534	NP_8Gy_6h_vs_NP_0Gy_6h
RABGAP1L	0.000105328	-0.621893	NP_8Gy_6h_vs_NP_0Gy_6h
SPTB	0.000111116	1.40268	NP_8Gy_6h_vs_NP_0Gy_6h
CENPF	0.000131887	-0.987632	NP_8Gy_6h_vs_NP_0Gy_6h
OSBPL6	0.000138502	-1.035	NP_8Gy_6h_vs_NP_0Gy_6h
UHRF1	0.000138846	-0.987081	NP_8Gy_6h_vs_NP_0Gy_6h
PIEZO2	0.000156464	-0.594699	NP_8Gy_6h_vs_NP_0Gy_6h
FAS	0.000157821	0.833594	NP_8Gy_6h_vs_NP_0Gy_6h
SKP1	0.000163744	-1.13954	NP_8Gy_6h_vs_NP_0Gy_6h
PLK2	0.000163744	0.697851	NP_8Gy_6h_vs_NP_0Gy_6h
KIF3B	0.000173634	0.549994	NP_8Gy_6h_vs_NP_0Gy_6h
ARMC9	0.000220301	-0.732911	NP_8Gy_6h_vs_NP_0Gy_6h
NDC80	0.000230939	-1.46298	NP_8Gy_6h_vs_NP_0Gy_6h
LRP2BP	0.000242766	-1.67029	NP_8Gy_6h_vs_NP_0Gy_6h
XRRA1	0.000242766	-1.24376	NP_8Gy_6h_vs_NP_0Gy_6h
STAG1	0.000246104	-0.57032	NP_8Gy_6h_vs_NP_0Gy_6h
ANKRD36	0.000255581	-1.12794	NP_8Gy_6h_vs_NP_0Gy_6h
NRGN	0.000255581	0.868217	NP_8Gy_6h_vs_NP_0Gy_6h
IER5	0.000255581	0.646715	NP_8Gy_6h_vs_NP_0Gy_6h
GADD45A	0.000256986	0.688333	NP_8Gy_6h_vs_NP_0Gy_6h
ISCU	0.000256986	0.594596	NP_8Gy_6h_vs_NP_0Gy_6h
NCKAP5	0.000256986	-0.71361	NP_8Gy_6h_vs_NP_0Gy_6h
ZNF721	0.000256986	-1.03919	NP_8Gy_6h_vs_NP_0Gy_6h
TTBK1	0.000260995	2.00065	NP_8Gy_6h_vs_NP_0Gy_6h
SPATA18	0.000267841	0.793507	NP_8Gy_6h_vs_NP_0Gy_6h
ZMAT3	0.000282152	0.561044	NP_8Gy_6h_vs_NP_0Gy_6h
TNFAIP1	0.000293184	0.55572	NP_8Gy_6h_vs_NP_0Gy_6h
ZNF385A	0.000300231	1.20867	NP_8Gy_6h_vs_NP_0Gy_6h
INCENP	0.000307772	-0.746083	NP_8Gy_6h_vs_NP_0Gy_6h
AURKA	0.000310805	-1.19754	NP_8Gy_6h_vs_NP_0Gy_6h
TNFRSF10A	0.000317141	0.737166	NP_8Gy_6h_vs_NP_0Gy_6h
BUB1	0.000317141	-1.28045	NP_8Gy_6h_vs_NP_0Gy_6h
HTR1B	0.000321517	-1.02054	NP_8Gy_6h_vs_NP_0Gy_6h
CEP112	0.000372298	-0.796854	NP_8Gy_6h_vs_NP_0Gy_6h
PIK3C2B	0.000423773	-0.712168	NP_8Gy_6h_vs_NP_0Gy_6h
HMCN1	0.000450803	-0.897481	NP_8Gy_6h_vs_NP_0Gy_6h
HCFC1R1	0.000471457	0.89987	NP_8Gy_6h_vs_NP_0Gy_6h
EXOC6	0.00048656	-0.676946	NP_8Gy_6h_vs_NP_0Gy_6h
BUB1B	0.00048656	-1.31159	NP_8Gy_6h_vs_NP_0Gy_6h
AHI1	0.000503119	-0.846641	NP_8Gy_6h_vs_NP_0Gy_6h
INKA2	0.000542637	0.782332	NP_8Gy_6h_vs_NP_0Gy_6h
ACHE	0.000562458	2.60269	NP_8Gy_6h_vs_NP_0Gy_6h
PLEKHA6	0.000562458	0.774093	NP_8Gy_6h_vs_NP_0Gy_6h
CEP295	0.000564895	-0.603896	NP_8Gy_6h_vs_NP_0Gy_6h
KIF18A	0.000599363	-1.50365	NP_8Gy_6h_vs_NP_0Gy_6h
PRKX	0.000608485	0.737882	NP_8Gy_6h_vs_NP_0Gy_6h
ZNF138	0.000609438	-1.40248	NP_8Gy_6h_vs_NP_0Gy_6h
ATAD2B	0.000629581	-0.88333	NP_8Gy_6h_vs_NP_0Gy_6h
NUTM2A	0.000657038	-2.62346	NP_8Gy_6h_vs_NP_0Gy_6h
CCL2	0.000667177	0.965611	NP_8Gy_6h_vs_NP_0Gy_6h
ANO2	0.000682258	-1.58989	NP_8Gy_6h_vs_NP_0Gy_6h
ATF5	0.000695784	0.79552	NP_8Gy_6h_vs_NP_0Gy_6h
DCP1B	0.00075099	0.702799	NP_8Gy_6h_vs_NP_0Gy_6h
ARPP19	0.00075711	0.435797	NP_8Gy_6h_vs_NP_0Gy_6h
TMEM217	0.00075711	1.3203	NP_8Gy_6h_vs_NP_0Gy_6h
VPS13B	0.000773588	-0.690372	NP_8Gy_6h_vs_NP_0Gy_6h
HSPA4L	0.000845013	0.729549	NP_8Gy_6h_vs_NP_0Gy_6h
TP53I3	0.0008656	0.713057	NP_8Gy_6h_vs_NP_0Gy_6h
LYST	0.000869829	-0.674191	NP_8Gy_6h_vs_NP_0Gy_6h
MIPOL1	0.000869829	-0.706311	NP_8Gy_6h_vs_NP_0Gy_6h
FBXO22	0.000869829	0.610353	NP_8Gy_6h_vs_NP_0Gy_6h
SLC9A1	0.000869946	0.628448	NP_8Gy_6h_vs_NP_0Gy_6h
EPS8L2	0.000934716	0.882871	NP_8Gy_6h_vs_NP_0Gy_6h
MSH6	0.000974445	-0.464813	NP_8Gy_6h_vs_NP_0Gy_6h
DIP2C	0.00112839	-0.571834	NP_8Gy_6h_vs_NP_0Gy_6h
LEAP2	0.00112839	-1.65577	NP_8Gy_6h_vs_NP_0Gy_6h
POU2F2	0.00114198	1.1822	NP_8Gy_6h_vs_NP_0Gy_6h
IRF2BPL	0.00115556	0.711986	NP_8Gy_6h_vs_NP_0Gy_6h
DDIT4	0.00123977	0.746285	NP_8Gy_6h_vs_NP_0Gy_6h
MTMR7	0.00125481	-1.55425	NP_8Gy_6h_vs_NP_0Gy_6h
ABCC5	0.00130668	-0.679365	NP_8Gy_6h_vs_NP_0Gy_6h
YBX3	0.00137306	0.659945	NP_8Gy_6h_vs_NP_0Gy_6h
KLHL3	0.00137731	-0.825238	NP_8Gy_6h_vs_NP_0Gy_6h
CXCR4	0.00142854	1.04783	NP_8Gy_6h_vs_NP_0Gy_6h
RASAL2	0.00145057	-0.56295	NP_8Gy_6h_vs_NP_0Gy_6h
TANC1	0.00145057	-0.542707	NP_8Gy_6h_vs_NP_0Gy_6h
RDH10	0.00145057	0.74605	NP_8Gy_6h_vs_NP_0Gy_6h
BICD1	0.00145057	-0.771118	NP_8Gy_6h_vs_NP_0Gy_6h
ADAMTSL4	0.00145066	-1.42218	NP_8Gy_6h_vs_NP_0Gy_6h
CCNI	0.00146686	0.464718	NP_8Gy_6h_vs_NP_0Gy_6h
SCN8A	0.00162914	-0.622278	NP_8Gy_6h_vs_NP_0Gy_6h
HSD3B7	0.0016529	1.57392	NP_8Gy_6h_vs_NP_0Gy_6h
NINJ1	0.00171109	0.676368	NP_8Gy_6h_vs_NP_0Gy_6h
KIF11	0.00171109	-0.92346	NP_8Gy_6h_vs_NP_0Gy_6h
TMEM250	0.00172158	0.583735	NP_8Gy_6h_vs_NP_0Gy_6h
CDCA3	0.00184003	-1.57814	NP_8Gy_6h_vs_NP_0Gy_6h
OMG	0.00186617	-4.3177	NP_8Gy_6h_vs_NP_0Gy_6h
NLGN1	0.00194054	-1.04039	NP_8Gy_6h_vs_NP_0Gy_6h
IL32	0.00194221	0.550935	NP_8Gy_6h_vs_NP_0Gy_6h
TMPO	0.00201819	-0.588482	NP_8Gy_6h_vs_NP_0Gy_6h
MYH7B	0.00206098	-1.43075	NP_8Gy_6h_vs_NP_0Gy_6h
TREH	0.00209129	-1.81034	NP_8Gy_6h_vs_NP_0Gy_6h
PTPRD	0.00209129	-0.667409	NP_8Gy_6h_vs_NP_0Gy_6h
ASB14	0.00209129	-2.09675	NP_8Gy_6h_vs_NP_0Gy_6h
EIF5A	0.00224261	0.450913	NP_8Gy_6h_vs_NP_0Gy_6h
TUBB6	0.00224423	0.625873	NP_8Gy_6h_vs_NP_0Gy_6h
H2AC6	0.00224423	0.660548	NP_8Gy_6h_vs_NP_0Gy_6h
DIXDC1	0.00229853	-0.580156	NP_8Gy_6h_vs_NP_0Gy_6h
DOCK9	0.00231343	-0.593177	NP_8Gy_6h_vs_NP_0Gy_6h
TAP1	0.00231343	0.602281	NP_8Gy_6h_vs_NP_0Gy_6h
SLFN5	0.00232942	0.456233	NP_8Gy_6h_vs_NP_0Gy_6h
ENSG00000255508	0.00232942	-1.44209	NP_8Gy_6h_vs_NP_0Gy_6h
TUBGCP5	0.00232942	-0.608491	NP_8Gy_6h_vs_NP_0Gy_6h
AHNAK	0.00233574	-0.707047	NP_8Gy_6h_vs_NP_0Gy_6h
KIAA1191	0.00244967	0.534165	NP_8Gy_6h_vs_NP_0Gy_6h
DLGAP5	0.00244967	-1.23449	NP_8Gy_6h_vs_NP_0Gy_6h
TICRR	0.00244967	-1.42203	NP_8Gy_6h_vs_NP_0Gy_6h
PROS1	0.00244967	0.532666	NP_8Gy_6h_vs_NP_0Gy_6h
IFT140	0.00244967	-0.552462	NP_8Gy_6h_vs_NP_0Gy_6h
PRKDC	0.00244967	-0.572338	NP_8Gy_6h_vs_NP_0Gy_6h
STAMBPL1	0.00245438	-1.51655	NP_8Gy_6h_vs_NP_0Gy_6h
LIF	0.00249874	1.37769	NP_8Gy_6h_vs_NP_0Gy_6h
TOX4	0.00254119	0.425558	NP_8Gy_6h_vs_NP_0Gy_6h
WDFY3	0.00264487	-0.545681	NP_8Gy_6h_vs_NP_0Gy_6h
RPA4	0.00264487	-3.3898	NP_8Gy_6h_vs_NP_0Gy_6h
TSKU	0.00274692	0.814763	NP_8Gy_6h_vs_NP_0Gy_6h
CYFIP2	0.00283687	0.625528	NP_8Gy_6h_vs_NP_0Gy_6h
ORMDL3	0.00287885	0.551058	NP_8Gy_6h_vs_NP_0Gy_6h
PDGFC	0.00300008	0.62365	NP_8Gy_6h_vs_NP_0Gy_6h
CES2	0.00304676	0.546598	NP_8Gy_6h_vs_NP_0Gy_6h
NCAPD3	0.00307425	-0.454331	NP_8Gy_6h_vs_NP_0Gy_6h
UBE2C	0.00307425	-1.27124	NP_8Gy_6h_vs_NP_0Gy_6h
TCEA3	0.00307425	0.838138	NP_8Gy_6h_vs_NP_0Gy_6h
EDA2R	0.00309343	1.05195	NP_8Gy_6h_vs_NP_0Gy_6h
SAC3D1	0.00309343	0.935414	NP_8Gy_6h_vs_NP_0Gy_6h
ZDHHC21	0.00312107	-0.835423	NP_8Gy_6h_vs_NP_0Gy_6h
HECTD4	0.00313157	-0.658748	NP_8Gy_6h_vs_NP_0Gy_6h
SCAPER	0.0031539	-0.606603	NP_8Gy_6h_vs_NP_0Gy_6h
HLA-DOA	0.00316379	3.70658	NP_8Gy_6h_vs_NP_0Gy_6h
USB1	0.00322216	0.568697	NP_8Gy_6h_vs_NP_0Gy_6h
NFKBIB	0.00330743	0.681319	NP_8Gy_6h_vs_NP_0Gy_6h
PARD3B	0.00330743	-0.603651	NP_8Gy_6h_vs_NP_0Gy_6h
PPM1D	0.00332549	0.59091	NP_8Gy_6h_vs_NP_0Gy_6h
PHF1	0.00347555	0.593541	NP_8Gy_6h_vs_NP_0Gy_6h
VSNL1	0.00347555	-1.94808	NP_8Gy_6h_vs_NP_0Gy_6h
ANKRD65	0.00347555	-5.44611	NP_8Gy_6h_vs_NP_0Gy_6h
ADGRG6	0.00350549	-0.523538	NP_8Gy_6h_vs_NP_0Gy_6h
PAQR9	0.00363768	1.28684	NP_8Gy_6h_vs_NP_0Gy_6h
SPAG5	0.0036668	-0.782084	NP_8Gy_6h_vs_NP_0Gy_6h
CCNG1	0.0036668	0.530008	NP_8Gy_6h_vs_NP_0Gy_6h
TNFRSF10C	0.00369336	1.02321	NP_8Gy_6h_vs_NP_0Gy_6h
DIDO1	0.00372809	-0.519726	NP_8Gy_6h_vs_NP_0Gy_6h
PRKCE	0.00372809	-0.670421	NP_8Gy_6h_vs_NP_0Gy_6h
FANCL	0.0037652	-0.874555	NP_8Gy_6h_vs_NP_0Gy_6h
AMIGO2	0.00380183	0.801359	NP_8Gy_6h_vs_NP_0Gy_6h
TEK	0.0040484	-0.476506	NP_8Gy_6h_vs_NP_0Gy_6h
DENND5B	0.00415469	-0.642343	NP_8Gy_6h_vs_NP_0Gy_6h
ATAD2	0.00424764	-0.613421	NP_8Gy_6h_vs_NP_0Gy_6h
LYNX1	0.00425295	0.882268	NP_8Gy_6h_vs_NP_0Gy_6h
GPRASP1	0.00431385	-1.39302	NP_8Gy_6h_vs_NP_0Gy_6h
MAFF	0.00436429	0.610051	NP_8Gy_6h_vs_NP_0Gy_6h
FRYL	0.00453172	-0.47527	NP_8Gy_6h_vs_NP_0Gy_6h
VSTM2L	0.00454295	2.60457	NP_8Gy_6h_vs_NP_0Gy_6h
RASA2	0.00460652	-0.816388	NP_8Gy_6h_vs_NP_0Gy_6h
MT-CYB	0.00460652	0.896535	NP_8Gy_6h_vs_NP_0Gy_6h
MACF1	0.00463612	-0.687934	NP_8Gy_6h_vs_NP_0Gy_6h
PRKG1	0.00463612	-0.948831	NP_8Gy_6h_vs_NP_0Gy_6h
EFNB1	0.0047911	0.631505	NP_8Gy_6h_vs_NP_0Gy_6h
FAM210B	0.00483965	0.554673	NP_8Gy_6h_vs_NP_0Gy_6h
NBPF11	0.00510757	-0.92226	NP_8Gy_6h_vs_NP_0Gy_6h
PLXNA4	0.00516429	-0.786148	NP_8Gy_6h_vs_NP_0Gy_6h
SORBS1	0.00518522	-0.658343	NP_8Gy_6h_vs_NP_0Gy_6h
ALB	0.00518522	-1.35513	NP_8Gy_6h_vs_NP_0Gy_6h
TMEM184A	0.00526648	-1.78713	NP_8Gy_6h_vs_NP_0Gy_6h
DDRGK1	0.00526648	0.491962	NP_8Gy_6h_vs_NP_0Gy_6h
ANKRD44	0.00528338	-0.736747	NP_8Gy_6h_vs_NP_0Gy_6h
POLE	0.00528338	-0.576888	NP_8Gy_6h_vs_NP_0Gy_6h
NUDT4	0.00549464	-0.424324	NP_8Gy_6h_vs_NP_0Gy_6h
TNK1	0.00549464	-1.54206	NP_8Gy_6h_vs_NP_0Gy_6h
L3MBTL4	0.00549544	1.40108	NP_8Gy_6h_vs_NP_0Gy_6h
ZNF91	0.00565355	-0.793479	NP_8Gy_6h_vs_NP_0Gy_6h
SMC4	0.00580329	-0.459753	NP_8Gy_6h_vs_NP_0Gy_6h
DCLK2	0.00580329	-1.2405	NP_8Gy_6h_vs_NP_0Gy_6h
NAP1L3	0.00580329	4.74789	NP_8Gy_6h_vs_NP_0Gy_6h
FSCN2	0.00585401	-3.37513	NP_8Gy_6h_vs_NP_0Gy_6h
DHRS7	0.00591552	0.496758	NP_8Gy_6h_vs_NP_0Gy_6h
MOSPD1	0.00591552	0.780601	NP_8Gy_6h_vs_NP_0Gy_6h
ERC2	0.00619782	-1.16243	NP_8Gy_6h_vs_NP_0Gy_6h
DOCK5	0.00622847	-0.469308	NP_8Gy_6h_vs_NP_0Gy_6h
UROS	0.00623613	0.490105	NP_8Gy_6h_vs_NP_0Gy_6h
ABHD4	0.00649108	0.587389	NP_8Gy_6h_vs_NP_0Gy_6h
UBE2Q1	0.00651409	0.530663	NP_8Gy_6h_vs_NP_0Gy_6h
MMP24OS	0.00651614	0.650014	NP_8Gy_6h_vs_NP_0Gy_6h
LGR4	0.00651614	-0.586335	NP_8Gy_6h_vs_NP_0Gy_6h
IRF9	0.00651706	-2.59663	NP_8Gy_6h_vs_NP_0Gy_6h
CASP7	0.00652103	0.525354	NP_8Gy_6h_vs_NP_0Gy_6h
CCDC18	0.00665672	-0.69632	NP_8Gy_6h_vs_NP_0Gy_6h
ZNF117	0.00665672	-1.10417	NP_8Gy_6h_vs_NP_0Gy_6h
TNIP1	0.00670259	0.513101	NP_8Gy_6h_vs_NP_0Gy_6h
NSUN7	0.00670809	-2.00496	NP_8Gy_6h_vs_NP_0Gy_6h
CDK14	0.00671796	-0.584301	NP_8Gy_6h_vs_NP_0Gy_6h
PSAPL1	0.00671796	4.18513	NP_8Gy_6h_vs_NP_0Gy_6h
RPS27L	0.00672753	0.503433	NP_8Gy_6h_vs_NP_0Gy_6h
REC8	0.00703345	-1.70093	NP_8Gy_6h_vs_NP_0Gy_6h
ANGPTL1	0.00704932	-1.46722	NP_8Gy_6h_vs_NP_0Gy_6h
DMAC2	0.0070794	0.585182	NP_8Gy_6h_vs_NP_0Gy_6h
AOPEP	0.00708261	-0.641964	NP_8Gy_6h_vs_NP_0Gy_6h
VWCE	0.00714249	0.724831	NP_8Gy_6h_vs_NP_0Gy_6h
HERC1	0.00717271	-0.569561	NP_8Gy_6h_vs_NP_0Gy_6h
ING5	0.00730931	-0.600286	NP_8Gy_6h_vs_NP_0Gy_6h
MAML2	0.0074102	-0.710842	NP_8Gy_6h_vs_NP_0Gy_6h
FRAS1	0.00742512	-0.911933	NP_8Gy_6h_vs_NP_0Gy_6h
PGPEP1	0.00743086	0.542583	NP_8Gy_6h_vs_NP_0Gy_6h
FLVCR1	0.00743086	-0.910589	NP_8Gy_6h_vs_NP_0Gy_6h
SGO2	0.00743086	-1.01066	NP_8Gy_6h_vs_NP_0Gy_6h
FAT4	0.00743086	-0.787584	NP_8Gy_6h_vs_NP_0Gy_6h
MT-CO2	0.00755638	0.722206	NP_8Gy_6h_vs_NP_0Gy_6h
TMEM219	0.00758191	0.516106	NP_8Gy_6h_vs_NP_0Gy_6h
DTL	0.00771076	-1.26104	NP_8Gy_6h_vs_NP_0Gy_6h
ITPR2	0.0077301	-0.560951	NP_8Gy_6h_vs_NP_0Gy_6h
CENPA	0.00778059	-1.59261	NP_8Gy_6h_vs_NP_0Gy_6h
BNIP3L	0.00778493	0.524359	NP_8Gy_6h_vs_NP_0Gy_6h
RALGAPA1	0.00778584	-0.645251	NP_8Gy_6h_vs_NP_0Gy_6h
TNFRSF10D	0.00785403	0.502662	NP_8Gy_6h_vs_NP_0Gy_6h
GTSE1	0.00795176	-1.16841	NP_8Gy_6h_vs_NP_0Gy_6h
CDCA2	0.00795176	-1.06678	NP_8Gy_6h_vs_NP_0Gy_6h
CCDC57	0.00802111	-0.833014	NP_8Gy_6h_vs_NP_0Gy_6h
WBP2	0.00802695	0.512122	NP_8Gy_6h_vs_NP_0Gy_6h
DIS3L2	0.00823777	-0.693723	NP_8Gy_6h_vs_NP_0Gy_6h
DDX10	0.0085698	-0.391618	NP_8Gy_6h_vs_NP_0Gy_6h
CDIP1	0.0085919	0.626759	NP_8Gy_6h_vs_NP_0Gy_6h
RARRES1	0.0085919	-2.25325	NP_8Gy_6h_vs_NP_0Gy_6h
FBXL12	0.0085919	0.659187	NP_8Gy_6h_vs_NP_0Gy_6h
ANKRD36B	0.00872044	-1.14999	NP_8Gy_6h_vs_NP_0Gy_6h
PRKAB1	0.00875145	0.694014	NP_8Gy_6h_vs_NP_0Gy_6h
MAP3K14	0.00877803	-0.831629	NP_8Gy_6h_vs_NP_0Gy_6h
SMAD6	0.00889088	-0.973394	NP_8Gy_6h_vs_NP_0Gy_6h
KIFC1	0.00890572	-0.873832	NP_8Gy_6h_vs_NP_0Gy_6h
CCND2	0.00903247	0.536927	NP_8Gy_6h_vs_NP_0Gy_6h
ARL17A	0.00919569	-1.68119	NP_8Gy_6h_vs_NP_0Gy_6h
DYNLRB1	0.00920665	-1.27427	NP_8Gy_6h_vs_NP_0Gy_6h
HSD17B13	0.00922114	-2.11267	NP_8Gy_6h_vs_NP_0Gy_6h
ANGPTL8	0.00929595	-2.07518	NP_8Gy_6h_vs_NP_0Gy_6h
SQSTM1	0.00941753	0.470173	NP_8Gy_6h_vs_NP_0Gy_6h
RNF25	0.00956672	0.637595	NP_8Gy_6h_vs_NP_0Gy_6h
RBM15	0.00964049	-0.598052	NP_8Gy_6h_vs_NP_0Gy_6h
TRMT11	0.00973129	-0.864859	NP_8Gy_6h_vs_NP_0Gy_6h
ESPN	0.00978108	-1.30164	NP_8Gy_6h_vs_NP_0Gy_6h
NAA25	0.0102796	-0.535847	NP_8Gy_6h_vs_NP_0Gy_6h
HBP1	0.0104334	0.448336	NP_8Gy_6h_vs_NP_0Gy_6h
KDM4C	0.0104334	-0.504789	NP_8Gy_6h_vs_NP_0Gy_6h
HNF1A	0.0104334	2.58082	NP_8Gy_6h_vs_NP_0Gy_6h
TMEM45B	0.0104417	-1.10497	NP_8Gy_6h_vs_NP_0Gy_6h
PIMREG	0.0106734	-1.52725	NP_8Gy_6h_vs_NP_0Gy_6h
BICDL2	0.010684	2.71146	NP_8Gy_6h_vs_NP_0Gy_6h
KLHL21	0.0107452	0.505776	NP_8Gy_6h_vs_NP_0Gy_6h
CAPNS2	0.0110906	-3.00844	NP_8Gy_6h_vs_NP_0Gy_6h
HJURP	0.0111822	-1.00743	NP_8Gy_6h_vs_NP_0Gy_6h
BMP15	0.0113907	-4.87749	NP_8Gy_6h_vs_NP_0Gy_6h
TMEM120A	0.0116235	0.577724	NP_8Gy_6h_vs_NP_0Gy_6h
ITPKC	0.011922	0.60501	NP_8Gy_6h_vs_NP_0Gy_6h
KMT2C	0.0120784	-0.525949	NP_8Gy_6h_vs_NP_0Gy_6h
RAMACL	0.0121976	-0.925254	NP_8Gy_6h_vs_NP_0Gy_6h
FAM83D	0.0123652	-0.959196	NP_8Gy_6h_vs_NP_0Gy_6h
CAD	0.0123707	-0.576888	NP_8Gy_6h_vs_NP_0Gy_6h
GLTP	0.0125576	0.449623	NP_8Gy_6h_vs_NP_0Gy_6h
GABARAPL1	0.0126689	0.466794	NP_8Gy_6h_vs_NP_0Gy_6h
PTPRK	0.0126842	-0.420164	NP_8Gy_6h_vs_NP_0Gy_6h
STING1	0.0127638	0.517323	NP_8Gy_6h_vs_NP_0Gy_6h
FRY	0.0127928	-0.515084	NP_8Gy_6h_vs_NP_0Gy_6h
PGF	0.0132995	0.762107	NP_8Gy_6h_vs_NP_0Gy_6h
PSRC1	0.0133153	-1.38357	NP_8Gy_6h_vs_NP_0Gy_6h
MT-ND4	0.0133575	0.833898	NP_8Gy_6h_vs_NP_0Gy_6h
LDHC	0.0141158	4.8428	NP_8Gy_6h_vs_NP_0Gy_6h
AHCY	0.0143333	0.493097	NP_8Gy_6h_vs_NP_0Gy_6h
SLC25A26	0.0147601	-0.744204	NP_8Gy_6h_vs_NP_0Gy_6h
ANGPTL3	0.0149644	-2.38751	NP_8Gy_6h_vs_NP_0Gy_6h
AMZ1	0.0150831	-1.1214	NP_8Gy_6h_vs_NP_0Gy_6h
SETD2	0.0150831	-0.440955	NP_8Gy_6h_vs_NP_0Gy_6h
PPP1R12B	0.0150864	-0.553622	NP_8Gy_6h_vs_NP_0Gy_6h
TRIM15	0.0151226	1.95243	NP_8Gy_6h_vs_NP_0Gy_6h
CFAP54	0.0152197	-0.883436	NP_8Gy_6h_vs_NP_0Gy_6h
MLH3	0.0152517	-0.559659	NP_8Gy_6h_vs_NP_0Gy_6h
BIRC6	0.0153741	-0.47263	NP_8Gy_6h_vs_NP_0Gy_6h
UBC	0.0153741	0.454799	NP_8Gy_6h_vs_NP_0Gy_6h
GEN1	0.0153741	-0.720972	NP_8Gy_6h_vs_NP_0Gy_6h
NKIRAS2	0.0154137	0.425161	NP_8Gy_6h_vs_NP_0Gy_6h
THSD7A	0.0154989	-0.902231	NP_8Gy_6h_vs_NP_0Gy_6h
CSPP1	0.0155141	-0.615318	NP_8Gy_6h_vs_NP_0Gy_6h
ERCC6L	0.016089	-1.14064	NP_8Gy_6h_vs_NP_0Gy_6h
FANCA	0.016089	-0.791861	NP_8Gy_6h_vs_NP_0Gy_6h
TUSC2	0.0162557	0.624606	NP_8Gy_6h_vs_NP_0Gy_6h
CAMLG	0.0163956	0.492988	NP_8Gy_6h_vs_NP_0Gy_6h
TNFRSF10B	0.0164012	0.388756	NP_8Gy_6h_vs_NP_0Gy_6h
CDCA8	0.0164079	-1.15739	NP_8Gy_6h_vs_NP_0Gy_6h
STK11	0.0166337	0.454564	NP_8Gy_6h_vs_NP_0Gy_6h
MPND	0.0166387	0.756762	NP_8Gy_6h_vs_NP_0Gy_6h
MRPL49	0.0166442	0.540291	NP_8Gy_6h_vs_NP_0Gy_6h
FCHO2	0.0166442	0.414327	NP_8Gy_6h_vs_NP_0Gy_6h
ATP6AP2	0.0166442	0.346926	NP_8Gy_6h_vs_NP_0Gy_6h
SHBG	0.0167166	-2.39988	NP_8Gy_6h_vs_NP_0Gy_6h
MTHFS	0.0167168	-2.99173	NP_8Gy_6h_vs_NP_0Gy_6h
POLH	0.0168699	0.508807	NP_8Gy_6h_vs_NP_0Gy_6h
MMAA	0.016918	-0.815417	NP_8Gy_6h_vs_NP_0Gy_6h
ATM	0.0170086	-0.507759	NP_8Gy_6h_vs_NP_0Gy_6h
NOP53	0.0173014	0.472987	NP_8Gy_6h_vs_NP_0Gy_6h
MORC4	0.0174652	0.509258	NP_8Gy_6h_vs_NP_0Gy_6h
LRRC19	0.0175509	-2.10715	NP_8Gy_6h_vs_NP_0Gy_6h
INTS6	0.017838	-0.473097	NP_8Gy_6h_vs_NP_0Gy_6h
AHCTF1	0.017838	-0.473951	NP_8Gy_6h_vs_NP_0Gy_6h
ADAMTSL1	0.017838	-0.815431	NP_8Gy_6h_vs_NP_0Gy_6h
MT-ND1	0.017838	0.805375	NP_8Gy_6h_vs_NP_0Gy_6h
MAGEB1	0.017838	-3.75654	NP_8Gy_6h_vs_NP_0Gy_6h
TOP3B	0.017945	-2.35003	NP_8Gy_6h_vs_NP_0Gy_6h
PABPC1L	0.017945	-1.35698	NP_8Gy_6h_vs_NP_0Gy_6h
EIF2S3	0.017945	0.323815	NP_8Gy_6h_vs_NP_0Gy_6h
MT-CO1	0.017945	0.738626	NP_8Gy_6h_vs_NP_0Gy_6h
DOCK4	0.018179	-0.478555	NP_8Gy_6h_vs_NP_0Gy_6h
ATAD3C	0.018179	2.79337	NP_8Gy_6h_vs_NP_0Gy_6h
HMOX1	0.0183727	0.70442	NP_8Gy_6h_vs_NP_0Gy_6h
ZCCHC24	0.0184126	-0.629758	NP_8Gy_6h_vs_NP_0Gy_6h
FAXDC2	0.0185601	-0.690211	NP_8Gy_6h_vs_NP_0Gy_6h
EXOC3L4	0.0185601	1.63001	NP_8Gy_6h_vs_NP_0Gy_6h
TASP1	0.018758	-0.831289	NP_8Gy_6h_vs_NP_0Gy_6h
BDKRB1	0.018758	3.85342	NP_8Gy_6h_vs_NP_0Gy_6h
RASGRF2	0.018758	-1.27963	NP_8Gy_6h_vs_NP_0Gy_6h
PGAM4	0.018758	1.21454	NP_8Gy_6h_vs_NP_0Gy_6h
KDELR1	0.0187871	0.381271	NP_8Gy_6h_vs_NP_0Gy_6h
INSYN2A	0.0187871	-1.30414	NP_8Gy_6h_vs_NP_0Gy_6h
SLC66A2	0.0189191	0.569651	NP_8Gy_6h_vs_NP_0Gy_6h
TENT4A	0.0193904	-0.472128	NP_8Gy_6h_vs_NP_0Gy_6h
NOC4L	0.0193904	0.551025	NP_8Gy_6h_vs_NP_0Gy_6h
EIF5AL1	0.0193904	0.650474	NP_8Gy_6h_vs_NP_0Gy_6h
ANLN	0.0194947	-0.664486	NP_8Gy_6h_vs_NP_0Gy_6h
ZZEF1	0.0194947	-0.411174	NP_8Gy_6h_vs_NP_0Gy_6h
STAT1	0.0194947	-0.412935	NP_8Gy_6h_vs_NP_0Gy_6h
ZNF367	0.0194947	-0.929901	NP_8Gy_6h_vs_NP_0Gy_6h
SULF2	0.0196732	0.599719	NP_8Gy_6h_vs_NP_0Gy_6h
DST	0.0197722	-0.654823	NP_8Gy_6h_vs_NP_0Gy_6h
CROT	0.0198818	0.622638	NP_8Gy_6h_vs_NP_0Gy_6h
CYB5R4	0.0198818	-0.626876	NP_8Gy_6h_vs_NP_0Gy_6h
FBN1	0.0198818	-0.894766	NP_8Gy_6h_vs_NP_0Gy_6h
DDX60L	0.0199598	-0.532794	NP_8Gy_6h_vs_NP_0Gy_6h
NBPF12	0.0205762	-0.635348	NP_8Gy_6h_vs_NP_0Gy_6h
OGFOD1	0.0206137	0.535682	NP_8Gy_6h_vs_NP_0Gy_6h
CFAP43	0.0208019	1.33036	NP_8Gy_6h_vs_NP_0Gy_6h
RRAD	0.020818	2.11486	NP_8Gy_6h_vs_NP_0Gy_6h
SLC1A1	0.020987	-0.451071	NP_8Gy_6h_vs_NP_0Gy_6h
MFSD4B	0.0212051	-0.57303	NP_8Gy_6h_vs_NP_0Gy_6h
PCDHGA12	0.0212751	-1.03629	NP_8Gy_6h_vs_NP_0Gy_6h
RBM23	0.0212975	0.366618	NP_8Gy_6h_vs_NP_0Gy_6h
NFATC2	0.0213122	0.610739	NP_8Gy_6h_vs_NP_0Gy_6h
ZMYM3	0.0214409	-0.508436	NP_8Gy_6h_vs_NP_0Gy_6h
VWA8	0.0214431	-0.615084	NP_8Gy_6h_vs_NP_0Gy_6h
OSGIN1	0.0215533	0.653475	NP_8Gy_6h_vs_NP_0Gy_6h
MT-CO3	0.0216763	0.707575	NP_8Gy_6h_vs_NP_0Gy_6h
PLK3	0.0217178	0.556983	NP_8Gy_6h_vs_NP_0Gy_6h
COPZ2	0.0219756	0.581293	NP_8Gy_6h_vs_NP_0Gy_6h
AGGF1	0.0228445	0.611717	NP_8Gy_6h_vs_NP_0Gy_6h
BRWD1	0.0230618	-0.528905	NP_8Gy_6h_vs_NP_0Gy_6h
MON2	0.0232493	-0.462064	NP_8Gy_6h_vs_NP_0Gy_6h
TNIK	0.0235456	-0.458316	NP_8Gy_6h_vs_NP_0Gy_6h
PNMA6E	0.0236945	5.25671	NP_8Gy_6h_vs_NP_0Gy_6h
PNRC1	0.0242003	0.48756	NP_8Gy_6h_vs_NP_0Gy_6h
INPP1	0.0243358	0.566926	NP_8Gy_6h_vs_NP_0Gy_6h
UBXN1	0.0243358	0.447002	NP_8Gy_6h_vs_NP_0Gy_6h
QRFP	0.0243358	-2.2177	NP_8Gy_6h_vs_NP_0Gy_6h
BHLHE40	0.0245041	0.469589	NP_8Gy_6h_vs_NP_0Gy_6h
SEC61A1	0.0252194	0.342202	NP_8Gy_6h_vs_NP_0Gy_6h
TP53INP2	0.0257454	0.45775	NP_8Gy_6h_vs_NP_0Gy_6h
CIRBP	0.0257454	0.352963	NP_8Gy_6h_vs_NP_0Gy_6h
SENP7	0.0260745	-0.718	NP_8Gy_6h_vs_NP_0Gy_6h
ZNRF1	0.0265346	0.595372	NP_8Gy_6h_vs_NP_0Gy_6h
TADA3	0.0267181	0.451509	NP_8Gy_6h_vs_NP_0Gy_6h
WDR27	0.0267441	-0.890997	NP_8Gy_6h_vs_NP_0Gy_6h
MYL6B	0.0268777	0.688382	NP_8Gy_6h_vs_NP_0Gy_6h
CPEB4	0.0269843	-0.447088	NP_8Gy_6h_vs_NP_0Gy_6h
GAL3ST4	0.0270139	0.998083	NP_8Gy_6h_vs_NP_0Gy_6h
CDC42EP4	0.0277922	0.534254	NP_8Gy_6h_vs_NP_0Gy_6h
DPYD	0.0279023	-0.487964	NP_8Gy_6h_vs_NP_0Gy_6h
DHRS2	0.0279358	-2.45503	NP_8Gy_6h_vs_NP_0Gy_6h
TNFSF4	0.0279358	0.488196	NP_8Gy_6h_vs_NP_0Gy_6h
PIDD1	0.0279358	0.814966	NP_8Gy_6h_vs_NP_0Gy_6h
ENSG00000243696	0.0279358	-2.39817	NP_8Gy_6h_vs_NP_0Gy_6h
HAS3	0.0280752	-1.33366	NP_8Gy_6h_vs_NP_0Gy_6h
KLHDC7B	0.0280862	4.05924	NP_8Gy_6h_vs_NP_0Gy_6h
DCX	0.0281185	-2.26965	NP_8Gy_6h_vs_NP_0Gy_6h
RAB4B	0.0281185	-4.56269	NP_8Gy_6h_vs_NP_0Gy_6h
LRRC75A	0.0281185	-1.19243	NP_8Gy_6h_vs_NP_0Gy_6h
IFITM10	0.0281185	-3.26156	NP_8Gy_6h_vs_NP_0Gy_6h
NADSYN1	0.0281467	0.475165	NP_8Gy_6h_vs_NP_0Gy_6h
TBC1D4	0.0281889	-0.473296	NP_8Gy_6h_vs_NP_0Gy_6h
DMXL1	0.0281889	-0.496886	NP_8Gy_6h_vs_NP_0Gy_6h
MLXIP	0.0281889	0.417243	NP_8Gy_6h_vs_NP_0Gy_6h
MYCBP2	0.0286488	-0.418525	NP_8Gy_6h_vs_NP_0Gy_6h
SLC29A2	0.0290773	-1.30824	NP_8Gy_6h_vs_NP_0Gy_6h
HLA-DMA	0.0290773	1.45131	NP_8Gy_6h_vs_NP_0Gy_6h
CEP162	0.0293642	-0.612034	NP_8Gy_6h_vs_NP_0Gy_6h
XAB2	0.0294682	0.461126	NP_8Gy_6h_vs_NP_0Gy_6h
CTNND1	0.0294682	-0.573529	NP_8Gy_6h_vs_NP_0Gy_6h
FHL2	0.0295114	0.461998	NP_8Gy_6h_vs_NP_0Gy_6h
MIS18BP1	0.0295114	-0.596579	NP_8Gy_6h_vs_NP_0Gy_6h
CKMT2	0.0295114	-1.83321	NP_8Gy_6h_vs_NP_0Gy_6h
TOP2A	0.0295114	-0.844386	NP_8Gy_6h_vs_NP_0Gy_6h
KALRN	0.0295114	-0.438679	NP_8Gy_6h_vs_NP_0Gy_6h
ALS2	0.029551	-0.332846	NP_8Gy_6h_vs_NP_0Gy_6h
PDLIM1	0.0295567	0.458603	NP_8Gy_6h_vs_NP_0Gy_6h
JUND	0.0295567	0.481166	NP_8Gy_6h_vs_NP_0Gy_6h
SBF2	0.0295567	-0.403829	NP_8Gy_6h_vs_NP_0Gy_6h
TTC21B	0.0295622	-0.621504	NP_8Gy_6h_vs_NP_0Gy_6h
CFHR5	0.0295622	-2.79111	NP_8Gy_6h_vs_NP_0Gy_6h
EIF6	0.0297243	0.588913	NP_8Gy_6h_vs_NP_0Gy_6h
SUSD2	0.0298063	-1.74098	NP_8Gy_6h_vs_NP_0Gy_6h
TANC2	0.0299408	-0.53401	NP_8Gy_6h_vs_NP_0Gy_6h
HERPUD1	0.0302973	-0.472146	NP_8Gy_6h_vs_NP_0Gy_6h
TP53	0.0304576	0.531699	NP_8Gy_6h_vs_NP_0Gy_6h
TTLL11	0.0306361	-0.61728	NP_8Gy_6h_vs_NP_0Gy_6h
SERPINC1	0.0311237	-1.08209	NP_8Gy_6h_vs_NP_0Gy_6h
SMIM27	0.0311464	-1.45439	NP_8Gy_6h_vs_NP_0Gy_6h
PDE10A	0.0311919	-0.579951	NP_8Gy_6h_vs_NP_0Gy_6h
GANC	0.0311919	0.615305	NP_8Gy_6h_vs_NP_0Gy_6h
MT-ND2	0.0313101	0.788524	NP_8Gy_6h_vs_NP_0Gy_6h
PROC	0.0315006	-1.49557	NP_8Gy_6h_vs_NP_0Gy_6h
KDF1	0.0315006	-2.99094	NP_8Gy_6h_vs_NP_0Gy_6h
NFIB	0.031571	-0.412255	NP_8Gy_6h_vs_NP_0Gy_6h
NUDT13	0.0317483	-1.42796	NP_8Gy_6h_vs_NP_0Gy_6h
FBN2	0.0318829	-0.86784	NP_8Gy_6h_vs_NP_0Gy_6h
GPX1	0.0318829	0.566745	NP_8Gy_6h_vs_NP_0Gy_6h
SPIDR	0.0319123	-0.518235	NP_8Gy_6h_vs_NP_0Gy_6h
BTBD9	0.0319123	-0.47111	NP_8Gy_6h_vs_NP_0Gy_6h
TLX1	0.032064	-2.78896	NP_8Gy_6h_vs_NP_0Gy_6h
SBDS	0.032064	0.33922	NP_8Gy_6h_vs_NP_0Gy_6h
ERVFRD-1	0.032064	-1.55229	NP_8Gy_6h_vs_NP_0Gy_6h
SSTR1	0.0325626	1.28027	NP_8Gy_6h_vs_NP_0Gy_6h
PRKCA	0.0325626	-0.40025	NP_8Gy_6h_vs_NP_0Gy_6h
CD82	0.0327067	0.751566	NP_8Gy_6h_vs_NP_0Gy_6h
CCNE2	0.0327067	-1.24554	NP_8Gy_6h_vs_NP_0Gy_6h
MAX	0.0332206	0.357526	NP_8Gy_6h_vs_NP_0Gy_6h
KCNAB1	0.0332206	-1.06414	NP_8Gy_6h_vs_NP_0Gy_6h
CC2D2A	0.0335545	-0.530837	NP_8Gy_6h_vs_NP_0Gy_6h
CES3	0.0335545	1.18614	NP_8Gy_6h_vs_NP_0Gy_6h
SETBP1	0.033556	-0.509138	NP_8Gy_6h_vs_NP_0Gy_6h
COMMD2	0.0335991	0.551399	NP_8Gy_6h_vs_NP_0Gy_6h
SMG1	0.0335991	-0.494193	NP_8Gy_6h_vs_NP_0Gy_6h
GAMT	0.0336338	0.505339	NP_8Gy_6h_vs_NP_0Gy_6h
SLC9C2	0.0339814	-2.20896	NP_8Gy_6h_vs_NP_0Gy_6h
EEF2	0.0339814	0.406329	NP_8Gy_6h_vs_NP_0Gy_6h
WIPI2	0.0340621	0.413741	NP_8Gy_6h_vs_NP_0Gy_6h
REC114	0.0340621	-2.78422	NP_8Gy_6h_vs_NP_0Gy_6h
LAMTOR3	0.0343083	0.515602	NP_8Gy_6h_vs_NP_0Gy_6h
FADS1	0.0343083	0.438965	NP_8Gy_6h_vs_NP_0Gy_6h
ZNF814	0.0343852	-0.780954	NP_8Gy_6h_vs_NP_0Gy_6h
CKAP2	0.03445	-0.450674	NP_8Gy_6h_vs_NP_0Gy_6h
STARD9	0.0346502	-0.605081	NP_8Gy_6h_vs_NP_0Gy_6h
APOBEC3B	0.0347058	1.69593	NP_8Gy_6h_vs_NP_0Gy_6h
RASD2	0.0348503	-2.00218	NP_8Gy_6h_vs_NP_0Gy_6h
JAK2	0.0350835	-0.55162	NP_8Gy_6h_vs_NP_0Gy_6h
HSD11B2	0.0350835	-2.97124	NP_8Gy_6h_vs_NP_0Gy_6h
FOXO4	0.0351081	0.722766	NP_8Gy_6h_vs_NP_0Gy_6h
PRSS8	0.0351343	-2.4408	NP_8Gy_6h_vs_NP_0Gy_6h
CABIN1	0.0351343	-0.353005	NP_8Gy_6h_vs_NP_0Gy_6h
RASD1	0.0351343	1.03392	NP_8Gy_6h_vs_NP_0Gy_6h
EIF4H	0.0352743	0.344286	NP_8Gy_6h_vs_NP_0Gy_6h
KSR2	0.0352743	-0.635777	NP_8Gy_6h_vs_NP_0Gy_6h
ACADS	0.0355485	0.811898	NP_8Gy_6h_vs_NP_0Gy_6h
PABPC1	0.0355865	0.359264	NP_8Gy_6h_vs_NP_0Gy_6h
CCDC90B	0.0355865	0.37846	NP_8Gy_6h_vs_NP_0Gy_6h
ADH1B	0.0355865	-1.42807	NP_8Gy_6h_vs_NP_0Gy_6h
TAC1	0.0356227	4.44656	NP_8Gy_6h_vs_NP_0Gy_6h
SRPRA	0.0356227	0.317152	NP_8Gy_6h_vs_NP_0Gy_6h
KITLG	0.0358608	0.529049	NP_8Gy_6h_vs_NP_0Gy_6h
TAF13	0.0358608	0.407139	NP_8Gy_6h_vs_NP_0Gy_6h
MT-ND5	0.0363518	0.740527	NP_8Gy_6h_vs_NP_0Gy_6h
TBC1D32	0.0364058	-1.30668	NP_8Gy_6h_vs_NP_0Gy_6h
C13orf46	0.0367441	-0.817835	NP_8Gy_6h_vs_NP_0Gy_6h
APOL1	0.0367676	0.46513	NP_8Gy_6h_vs_NP_0Gy_6h
YJU2	0.0367676	0.657	NP_8Gy_6h_vs_NP_0Gy_6h
ACTR6	0.0367812	0.664919	NP_8Gy_6h_vs_NP_0Gy_6h
RAPGEF4	0.0367812	-0.537994	NP_8Gy_6h_vs_NP_0Gy_6h
VNN1	0.0367812	-1.11835	NP_8Gy_6h_vs_NP_0Gy_6h
GPR22	0.0367812	-2.06323	NP_8Gy_6h_vs_NP_0Gy_6h
PGAP1	0.0367812	-0.651656	NP_8Gy_6h_vs_NP_0Gy_6h
HRAS	0.0369106	0.473834	NP_8Gy_6h_vs_NP_0Gy_6h
SERPINA1	0.0371219	-1.27813	NP_8Gy_6h_vs_NP_0Gy_6h
ADPRS	0.0372153	0.569553	NP_8Gy_6h_vs_NP_0Gy_6h
APOBEC3C	0.0372153	0.600727	NP_8Gy_6h_vs_NP_0Gy_6h
FBXO5	0.0375201	-0.768477	NP_8Gy_6h_vs_NP_0Gy_6h
PIGT	0.0375201	0.425777	NP_8Gy_6h_vs_NP_0Gy_6h
NR1H2	0.0375201	0.383512	NP_8Gy_6h_vs_NP_0Gy_6h
ARHGAP20	0.0375201	-0.671226	NP_8Gy_6h_vs_NP_0Gy_6h
PROKR1	0.0375201	-3.05397	NP_8Gy_6h_vs_NP_0Gy_6h
BNC2	0.0375201	-0.675831	NP_8Gy_6h_vs_NP_0Gy_6h
CHMP5	0.0377555	0.392384	NP_8Gy_6h_vs_NP_0Gy_6h
LAMA2	0.0377555	-0.912055	NP_8Gy_6h_vs_NP_0Gy_6h
DNAJB2	0.0379882	0.451316	NP_8Gy_6h_vs_NP_0Gy_6h
CEP128	0.0386318	-0.750452	NP_8Gy_6h_vs_NP_0Gy_6h
MXD3	0.0386318	-1.24679	NP_8Gy_6h_vs_NP_0Gy_6h
SLC35E3	0.0391991	0.522701	NP_8Gy_6h_vs_NP_0Gy_6h
ULK4	0.0394997	-0.688709	NP_8Gy_6h_vs_NP_0Gy_6h
COL4A4	0.0395491	-0.866371	NP_8Gy_6h_vs_NP_0Gy_6h
DLG3	0.0395491	-0.965541	NP_8Gy_6h_vs_NP_0Gy_6h
CLDN4	0.0395491	1.66004	NP_8Gy_6h_vs_NP_0Gy_6h
CCDC198	0.0397567	-1.93387	NP_8Gy_6h_vs_NP_0Gy_6h
CHD6	0.0397567	-0.380823	NP_8Gy_6h_vs_NP_0Gy_6h
CCDC150	0.0397567	-0.953557	NP_8Gy_6h_vs_NP_0Gy_6h
OR8K1	0.0397567	-3.482	NP_8Gy_6h_vs_NP_0Gy_6h
UBR5	0.0397931	-0.376387	NP_8Gy_6h_vs_NP_0Gy_6h
KCNJ13	0.0397931	-1.93464	NP_8Gy_6h_vs_NP_0Gy_6h
NCOA7	0.0398797	-0.382454	NP_8Gy_6h_vs_NP_0Gy_6h
SKP2	0.0398797	-0.556032	NP_8Gy_6h_vs_NP_0Gy_6h
ULK1	0.0398797	0.499574	NP_8Gy_6h_vs_NP_0Gy_6h
AK4P3	0.0398797	3.97962	NP_8Gy_6h_vs_NP_0Gy_6h
SCLT1	0.0398869	-0.566886	NP_8Gy_6h_vs_NP_0Gy_6h
ELOVL1	0.0401567	0.417908	NP_8Gy_6h_vs_NP_0Gy_6h
EREG	0.0403654	-2.20352	NP_8Gy_6h_vs_NP_0Gy_6h
TBL1X	0.0404348	-0.430106	NP_8Gy_6h_vs_NP_0Gy_6h
EZH2	0.0404348	-0.653592	NP_8Gy_6h_vs_NP_0Gy_6h
HNMT	0.0404912	-0.619678	NP_8Gy_6h_vs_NP_0Gy_6h
CLDN7	0.0405806	1.04953	NP_8Gy_6h_vs_NP_0Gy_6h
NF1	0.0406275	-0.483892	NP_8Gy_6h_vs_NP_0Gy_6h
NOL8	0.0413184	0.336624	NP_8Gy_6h_vs_NP_0Gy_6h
SUSD6	0.0416743	0.437074	NP_8Gy_6h_vs_NP_0Gy_6h
PNP	0.04176	0.522762	NP_8Gy_6h_vs_NP_0Gy_6h
KCNMB3	0.0419188	-1.3332	NP_8Gy_6h_vs_NP_0Gy_6h
NCF1	0.042203	3.35991	NP_8Gy_6h_vs_NP_0Gy_6h
OLFML2B	0.0422125	-1.16719	NP_8Gy_6h_vs_NP_0Gy_6h
CRADD	0.0422125	0.678877	NP_8Gy_6h_vs_NP_0Gy_6h
JKAMP	0.0422824	0.555608	NP_8Gy_6h_vs_NP_0Gy_6h
NFKB2	0.0422824	0.564945	NP_8Gy_6h_vs_NP_0Gy_6h
RALGPS2	0.0422824	-0.59124	NP_8Gy_6h_vs_NP_0Gy_6h
BTG1	0.0422824	0.531977	NP_8Gy_6h_vs_NP_0Gy_6h
ACER2	0.0422824	0.953901	NP_8Gy_6h_vs_NP_0Gy_6h
IPO13	0.0423209	0.455523	NP_8Gy_6h_vs_NP_0Gy_6h
UTP20	0.0423209	-0.416909	NP_8Gy_6h_vs_NP_0Gy_6h
MAGI1	0.0425789	-0.561888	NP_8Gy_6h_vs_NP_0Gy_6h
RAMP1	0.0428215	-2.94967	NP_8Gy_6h_vs_NP_0Gy_6h
ZFPM2	0.043716	-0.754749	NP_8Gy_6h_vs_NP_0Gy_6h
CCDC14	0.0440893	-0.54643	NP_8Gy_6h_vs_NP_0Gy_6h
FAM117A	0.0441416	-0.770786	NP_8Gy_6h_vs_NP_0Gy_6h
F2RL3	0.0443196	1.2686	NP_8Gy_6h_vs_NP_0Gy_6h
SRP54	0.0443874	0.383266	NP_8Gy_6h_vs_NP_0Gy_6h
NDC1	0.0447649	-0.552301	NP_8Gy_6h_vs_NP_0Gy_6h
SEMA3C	0.0448192	-0.876027	NP_8Gy_6h_vs_NP_0Gy_6h
TRMT2A	0.0448192	0.559907	NP_8Gy_6h_vs_NP_0Gy_6h
SRA1	0.0448192	0.554859	NP_8Gy_6h_vs_NP_0Gy_6h
ACACA	0.0448192	-0.400251	NP_8Gy_6h_vs_NP_0Gy_6h
PLEKHM3	0.0448722	-0.494602	NP_8Gy_6h_vs_NP_0Gy_6h
HINT1	0.0448778	0.455274	NP_8Gy_6h_vs_NP_0Gy_6h
MT-ND4L	0.0460126	0.761612	NP_8Gy_6h_vs_NP_0Gy_6h
CHRDL1	0.0462224	-3.03448	NP_8Gy_6h_vs_NP_0Gy_6h
LONRF3	0.0462224	-0.607058	NP_8Gy_6h_vs_NP_0Gy_6h
RETSAT	0.0466389	0.420557	NP_8Gy_6h_vs_NP_0Gy_6h
HHLA1	0.0466389	-1.69255	NP_8Gy_6h_vs_NP_0Gy_6h
LRP11	0.0468826	-1.5873	NP_8Gy_6h_vs_NP_0Gy_6h
GUCY1B1	0.0471802	-1.01646	NP_8Gy_6h_vs_NP_0Gy_6h
PPL	0.0473116	-0.663106	NP_8Gy_6h_vs_NP_0Gy_6h
SLC25A18	0.0473116	-1.19015	NP_8Gy_6h_vs_NP_0Gy_6h
SERTM2	0.0473116	-2.19502	NP_8Gy_6h_vs_NP_0Gy_6h
CIT	0.0476293	-0.499317	NP_8Gy_6h_vs_NP_0Gy_6h
NME9	0.0476293	-1.53071	NP_8Gy_6h_vs_NP_0Gy_6h
GRIP1	0.0478038	-1.5003	NP_8Gy_6h_vs_NP_0Gy_6h
BTBD10	0.0478692	0.393858	NP_8Gy_6h_vs_NP_0Gy_6h
HMMR	0.0484151	-1.02285	NP_8Gy_6h_vs_NP_0Gy_6h
TIAM2	0.0484151	-0.656791	NP_8Gy_6h_vs_NP_0Gy_6h
AKAP5	0.0484557	-1.76481	NP_8Gy_6h_vs_NP_0Gy_6h
SLC22A7	0.0486411	1.26203	NP_8Gy_6h_vs_NP_0Gy_6h
LGI4	0.0489957	2.23968	NP_8Gy_6h_vs_NP_0Gy_6h
SZT2	0.0489957	-0.583046	NP_8Gy_6h_vs_NP_0Gy_6h
UBR4	0.0490371	-0.439253	NP_8Gy_6h_vs_NP_0Gy_6h
PDRG1	0.0491519	0.655276	NP_8Gy_6h_vs_NP_0Gy_6h
CA14	0.0491519	-1.3893	NP_8Gy_6h_vs_NP_0Gy_6h
SUMF2	0.0491519	0.329636	NP_8Gy_6h_vs_NP_0Gy_6h
N4BP2L1	0.0491519	0.905976	NP_8Gy_6h_vs_NP_0Gy_6h
DIP2A	0.0491519	-0.522025	NP_8Gy_6h_vs_NP_0Gy_6h
WDR88	0.0491519	1.59574	NP_8Gy_6h_vs_NP_0Gy_6h
CYP3A43	0.0492064	-1.78191	NP_8Gy_6h_vs_NP_0Gy_6h
MYH10	0.0492711	-0.451979	NP_8Gy_6h_vs_NP_0Gy_6h
ETNK2	0.0492711	0.670586	NP_8Gy_6h_vs_NP_0Gy_6h
GPKOW	0.0493054	0.442365	NP_8Gy_6h_vs_NP_0Gy_6h
POLD3	0.0493187	-0.702565	NP_8Gy_6h_vs_NP_0Gy_6h
ETS2	0.0493187	0.488442	NP_8Gy_6h_vs_NP_0Gy_6h
CD81	0.049397	0.390608	NP_8Gy_6h_vs_NP_0Gy_6h
NFKBIA	0.0495585	0.40752	NP_8Gy_6h_vs_NP_0Gy_6h
FCGRT	0.0495585	0.409431	NP_8Gy_6h_vs_NP_0Gy_6h
MDN1	0.0495585	-0.483757	NP_8Gy_6h_vs_NP_0Gy_6h
HAUS6	0.0495585	-0.468251	NP_8Gy_6h_vs_NP_0Gy_6h
EEIG2	0.0495585	-0.827486	NP_8Gy_6h_vs_NP_0Gy_6h
OR2J3	0.0495585	-3.04725	NP_8Gy_6h_vs_NP_0Gy_6h
EDRF1	0.049652	-0.554341	NP_8Gy_6h_vs_NP_0Gy_6h
CAMKMT	0.049652	-0.803744	NP_8Gy_6h_vs_NP_0Gy_6h
PIERCE2	0.0497886	-1.8933	NP_8Gy_6h_vs_NP_0Gy_6h
ENSG00000261732	0.0498238	-2.28529	NP_8Gy_6h_vs_NP_0Gy_6h
SDC1	0.0498671	0.552112	NP_8Gy_6h_vs_NP_0Gy_6h
MUC2	0.0498874	1.78105	NP_8Gy_6h_vs_NP_0Gy_6h
APOL2	0.0499062	0.377102	NP_8Gy_6h_vs_NP_0Gy_6h
KIF1C	0.0499062	0.384108	NP_8Gy_6h_vs_NP_0Gy_6h
CDC42BPA	0.0499062	-0.378951	NP_8Gy_6h_vs_NP_0Gy_6h
H1-5	6.68109963795495e-31	-3.0653	NP_4Gy_24h_vs_NP_0Gy_24h
H3C3	7.2035808501773e-30	-2.77894	NP_4Gy_24h_vs_NP_0Gy_24h
MCM4	8.64843452771989e-25	-1.40643	NP_4Gy_24h_vs_NP_0Gy_24h
H3C2	2.13376201787067e-22	-2.92591	NP_4Gy_24h_vs_NP_0Gy_24h
H2AC11	6.98151557269252e-22	-2.84491	NP_4Gy_24h_vs_NP_0Gy_24h
H2AC16	9.62123681640513e-21	-2.88852	NP_4Gy_24h_vs_NP_0Gy_24h
H2AC14	1.27919333095062e-19	-3.76828	NP_4Gy_24h_vs_NP_0Gy_24h
H2BC17	6.65413040326211e-17	-2.96217	NP_4Gy_24h_vs_NP_0Gy_24h
MKI67	5.84366425927421e-16	-1.51823	NP_4Gy_24h_vs_NP_0Gy_24h
H2BC3	8.77279415130761e-16	-2.74119	NP_4Gy_24h_vs_NP_0Gy_24h
H2BC14	1.03081017307813e-15	-3.80245	NP_4Gy_24h_vs_NP_0Gy_24h
H2BC7	2.44754095312516e-15	-2.76359	NP_4Gy_24h_vs_NP_0Gy_24h
RRM2	7.36373212072242e-15	-1.75491	NP_4Gy_24h_vs_NP_0Gy_24h
UHRF1	1.45678008871466e-14	-1.69066	NP_4Gy_24h_vs_NP_0Gy_24h
FEN1	6.36354542266886e-14	-1.3555	NP_4Gy_24h_vs_NP_0Gy_24h
H2BC18	1.3069123688939e-13	-2.1085	NP_4Gy_24h_vs_NP_0Gy_24h
MCM3	2.22801539418392e-13	-0.971047	NP_4Gy_24h_vs_NP_0Gy_24h
MDM2	2.66033291189018e-13	0.984492	NP_4Gy_24h_vs_NP_0Gy_24h
CDC6	3.52579731842982e-13	-1.90238	NP_4Gy_24h_vs_NP_0Gy_24h
CHAF1A	9.63975846903357e-12	-1.24128	NP_4Gy_24h_vs_NP_0Gy_24h
H1-3	1.71166130498288e-11	-2.62399	NP_4Gy_24h_vs_NP_0Gy_24h
NCAPD3	1.74987808763127e-11	-0.833673	NP_4Gy_24h_vs_NP_0Gy_24h
H2AC17	1.74987808763127e-11	-1.93736	NP_4Gy_24h_vs_NP_0Gy_24h
SULF2	1.82140078037005e-11	1.30383	NP_4Gy_24h_vs_NP_0Gy_24h
H2BC11	1.03119599372347e-10	-2.05918	NP_4Gy_24h_vs_NP_0Gy_24h
MCM5	1.09446711410514e-10	-1.12853	NP_4Gy_24h_vs_NP_0Gy_24h
H2BC10	1.66292400884313e-10	-2.60617	NP_4Gy_24h_vs_NP_0Gy_24h
H2AC4	2.0245226474592e-10	-2.64419	NP_4Gy_24h_vs_NP_0Gy_24h
KIFC1	9.39000625188377e-10	-1.63218	NP_4Gy_24h_vs_NP_0Gy_24h
MCM2	1.13719009322344e-09	-1.67852	NP_4Gy_24h_vs_NP_0Gy_24h
KIF11	1.20014908872947e-09	-1.51154	NP_4Gy_24h_vs_NP_0Gy_24h
KIF20A	2.49640554844854e-09	-1.46869	NP_4Gy_24h_vs_NP_0Gy_24h
SMC4	2.67366550520059e-09	-0.804384	NP_4Gy_24h_vs_NP_0Gy_24h
H2AC12	3.91301433720348e-09	-2.45617	NP_4Gy_24h_vs_NP_0Gy_24h
H2BC21	7.72260330535091e-09	-1.35699	NP_4Gy_24h_vs_NP_0Gy_24h
H3C7	7.72260330535091e-09	-2.46116	NP_4Gy_24h_vs_NP_0Gy_24h
FBXO5	9.51213693698576e-09	-1.61692	NP_4Gy_24h_vs_NP_0Gy_24h
E2F1	9.69856541048192e-09	-2.19916	NP_4Gy_24h_vs_NP_0Gy_24h
H4C4	1.55061385903875e-08	-2.14041	NP_4Gy_24h_vs_NP_0Gy_24h
H4C2	1.63323188898409e-08	-1.40385	NP_4Gy_24h_vs_NP_0Gy_24h
H2AC8	2.07155763544003e-08	-1.32838	NP_4Gy_24h_vs_NP_0Gy_24h
H1-2	2.7596442995599e-08	-1.05588	NP_4Gy_24h_vs_NP_0Gy_24h
MCM10	2.92035409364417e-08	-2.0038	NP_4Gy_24h_vs_NP_0Gy_24h
ATAD2	4.54265771235719e-08	-0.991963	NP_4Gy_24h_vs_NP_0Gy_24h
MCM7	1.55293735958579e-07	-0.958168	NP_4Gy_24h_vs_NP_0Gy_24h
PCMTD1	1.58323137318274e-07	0.794406	NP_4Gy_24h_vs_NP_0Gy_24h
HJURP	1.88510873038577e-07	-1.6804	NP_4Gy_24h_vs_NP_0Gy_24h
KNL1	1.90832365126707e-07	-1.19339	NP_4Gy_24h_vs_NP_0Gy_24h
FAM83D	2.33600161649859e-07	-1.6132	NP_4Gy_24h_vs_NP_0Gy_24h
MAL2	2.34596589624516e-07	-2.66675	NP_4Gy_24h_vs_NP_0Gy_24h
H2BC5	2.36461142030634e-07	-1.25755	NP_4Gy_24h_vs_NP_0Gy_24h
KIF23	2.46030728309238e-07	-1.36201	NP_4Gy_24h_vs_NP_0Gy_24h
ZNF367	2.88444828747753e-07	-1.60876	NP_4Gy_24h_vs_NP_0Gy_24h
H1-4	3.18157594791329e-07	-1.05579	NP_4Gy_24h_vs_NP_0Gy_24h
KIF2C	3.48635316785173e-07	-1.60578	NP_4Gy_24h_vs_NP_0Gy_24h
RPS6KA1	3.84002238530287e-07	-1.33209	NP_4Gy_24h_vs_NP_0Gy_24h
TPX2	3.85629725255001e-07	-1.02758	NP_4Gy_24h_vs_NP_0Gy_24h
KIF22	4.12393198443569e-07	-1.23363	NP_4Gy_24h_vs_NP_0Gy_24h
H2AC13	4.43928504208162e-07	-2.33726	NP_4Gy_24h_vs_NP_0Gy_24h
H3C10	4.43928504208162e-07	-2.28589	NP_4Gy_24h_vs_NP_0Gy_24h
CLSPN	9.97106499185535e-07	-1.4746	NP_4Gy_24h_vs_NP_0Gy_24h
H3C11	1.35993757282635e-06	-1.38219	NP_4Gy_24h_vs_NP_0Gy_24h
MCM6	1.44512148933577e-06	-0.885908	NP_4Gy_24h_vs_NP_0Gy_24h
GMNN	1.44512148933577e-06	-1.20905	NP_4Gy_24h_vs_NP_0Gy_24h
NCAPG2	2.4590858800311e-06	-1.10106	NP_4Gy_24h_vs_NP_0Gy_24h
H3C8	2.53241122932e-06	-2.93023	NP_4Gy_24h_vs_NP_0Gy_24h
DTL	2.70135714440806e-06	-1.88436	NP_4Gy_24h_vs_NP_0Gy_24h
SPAG5	2.7411322869533e-06	-1.08332	NP_4Gy_24h_vs_NP_0Gy_24h
MELK	2.74632080582331e-06	-1.22221	NP_4Gy_24h_vs_NP_0Gy_24h
CCNA2	2.81872464304378e-06	-1.40192	NP_4Gy_24h_vs_NP_0Gy_24h
HAUS8	4.53688878837886e-06	-1.43973	NP_4Gy_24h_vs_NP_0Gy_24h
CCNB1	4.60101323966271e-06	-1.05742	NP_4Gy_24h_vs_NP_0Gy_24h
EGR1	4.83742416471115e-06	1.46976	NP_4Gy_24h_vs_NP_0Gy_24h
XPNPEP2	5.17716763309953e-06	-1.90415	NP_4Gy_24h_vs_NP_0Gy_24h
SHCBP1	7.06678553211735e-06	-1.27479	NP_4Gy_24h_vs_NP_0Gy_24h
FDXR	7.79356151452032e-06	0.757361	NP_4Gy_24h_vs_NP_0Gy_24h
H2BC12	7.79356151452032e-06	-0.893887	NP_4Gy_24h_vs_NP_0Gy_24h
HMGB2	7.93305364351768e-06	-1.04487	NP_4Gy_24h_vs_NP_0Gy_24h
CKAP2L	8.19321951508187e-06	-1.54618	NP_4Gy_24h_vs_NP_0Gy_24h
PON3	8.79445824024991e-06	-3.32342	NP_4Gy_24h_vs_NP_0Gy_24h
BIRC5	9.34813859156001e-06	-1.30039	NP_4Gy_24h_vs_NP_0Gy_24h
GINS2	1.07897686507279e-05	-1.8319	NP_4Gy_24h_vs_NP_0Gy_24h
ANLN	1.35467890490045e-05	-1.01579	NP_4Gy_24h_vs_NP_0Gy_24h
INCENP	1.35467890490045e-05	-0.835421	NP_4Gy_24h_vs_NP_0Gy_24h
TMEM106C	1.84253965926686e-05	-0.915396	NP_4Gy_24h_vs_NP_0Gy_24h
NCAPH	1.91713570864423e-05	-1.49272	NP_4Gy_24h_vs_NP_0Gy_24h
SPC24	1.94352699628664e-05	-1.35322	NP_4Gy_24h_vs_NP_0Gy_24h
NUAK1	2.03061845678816e-05	0.695874	NP_4Gy_24h_vs_NP_0Gy_24h
MASTL	2.14999790491692e-05	-1.30437	NP_4Gy_24h_vs_NP_0Gy_24h
LMNB1	2.40443217321859e-05	-0.968141	NP_4Gy_24h_vs_NP_0Gy_24h
UBE2T	2.50714455526464e-05	-1.4479	NP_4Gy_24h_vs_NP_0Gy_24h
TACC3	2.50743030176067e-05	-1.05766	NP_4Gy_24h_vs_NP_0Gy_24h
H1-1	2.50743030176067e-05	-1.9634	NP_4Gy_24h_vs_NP_0Gy_24h
H2BC13	2.59956427732248e-05	-2.21478	NP_4Gy_24h_vs_NP_0Gy_24h
KIF18B	2.6465073388715e-05	-1.56746	NP_4Gy_24h_vs_NP_0Gy_24h
TK1	3.0422040028236e-05	-1.17836	NP_4Gy_24h_vs_NP_0Gy_24h
CLK1	3.36235208406616e-05	0.782372	NP_4Gy_24h_vs_NP_0Gy_24h
TNFRSF10D	3.36235208406616e-05	0.686906	NP_4Gy_24h_vs_NP_0Gy_24h
ESPL1	3.38848972689344e-05	-1.62573	NP_4Gy_24h_vs_NP_0Gy_24h
CDKN1A	3.58507767772913e-05	0.577726	NP_4Gy_24h_vs_NP_0Gy_24h
GOLGB1	3.71961692709424e-05	0.725483	NP_4Gy_24h_vs_NP_0Gy_24h
H2AX	3.7886597630908e-05	-0.957842	NP_4Gy_24h_vs_NP_0Gy_24h
ORC1	3.90326961115491e-05	-1.7225	NP_4Gy_24h_vs_NP_0Gy_24h
CDKN2C	3.90326961115491e-05	-1.90206	NP_4Gy_24h_vs_NP_0Gy_24h
NCAPG	4.00065708640878e-05	-1.30063	NP_4Gy_24h_vs_NP_0Gy_24h
CKAP2	4.42097256952798e-05	-0.703755	NP_4Gy_24h_vs_NP_0Gy_24h
TCF19	4.6469452942307e-05	-1.51799	NP_4Gy_24h_vs_NP_0Gy_24h
C14orf28	4.6469452942307e-05	1.36222	NP_4Gy_24h_vs_NP_0Gy_24h
TOP2A	5.29196125086345e-05	-1.27372	NP_4Gy_24h_vs_NP_0Gy_24h
POC1A	5.58170250203368e-05	-1.39283	NP_4Gy_24h_vs_NP_0Gy_24h
LUM	5.64217350799297e-05	1.85834	NP_4Gy_24h_vs_NP_0Gy_24h
DHFR	5.81853655296938e-05	-0.951096	NP_4Gy_24h_vs_NP_0Gy_24h
USP53	6.76487483069586e-05	0.948535	NP_4Gy_24h_vs_NP_0Gy_24h
CCNL1	6.96469085655087e-05	0.821799	NP_4Gy_24h_vs_NP_0Gy_24h
SPG11	7.41360120121722e-05	0.646426	NP_4Gy_24h_vs_NP_0Gy_24h
FOXM1	7.88073663040968e-05	-0.972866	NP_4Gy_24h_vs_NP_0Gy_24h
ZMAT3	8.04238268616129e-05	0.580767	NP_4Gy_24h_vs_NP_0Gy_24h
GINS1	8.21573955540842e-05	-1.1591	NP_4Gy_24h_vs_NP_0Gy_24h
PDGFB	8.29283112436967e-05	1.24186	NP_4Gy_24h_vs_NP_0Gy_24h
ITGAV	8.29283112436967e-05	0.768943	NP_4Gy_24h_vs_NP_0Gy_24h
SETX	9.56508380796174e-05	0.644453	NP_4Gy_24h_vs_NP_0Gy_24h
FRYL	0.000101761	0.579699	NP_4Gy_24h_vs_NP_0Gy_24h
KIF4A	0.000111053	-1.32164	NP_4Gy_24h_vs_NP_0Gy_24h
PLG	0.000117979	-1.65223	NP_4Gy_24h_vs_NP_0Gy_24h
E2F2	0.00011898	-2.68469	NP_4Gy_24h_vs_NP_0Gy_24h
YPEL2	0.000122336	0.718235	NP_4Gy_24h_vs_NP_0Gy_24h
PSMC3IP	0.000135352	-1.21201	NP_4Gy_24h_vs_NP_0Gy_24h
WDR76	0.000145324	-1.33198	NP_4Gy_24h_vs_NP_0Gy_24h
H2AZ1	0.000155589	-0.751926	NP_4Gy_24h_vs_NP_0Gy_24h
MIA3	0.000173817	0.496619	NP_4Gy_24h_vs_NP_0Gy_24h
VPS13C	0.000178104	0.660115	NP_4Gy_24h_vs_NP_0Gy_24h
H2BC15	0.000178104	-1.21684	NP_4Gy_24h_vs_NP_0Gy_24h
ATOSA	0.000178593	0.723687	NP_4Gy_24h_vs_NP_0Gy_24h
GSDME	0.000182642	0.648972	NP_4Gy_24h_vs_NP_0Gy_24h
CENPE	0.000193476	-0.955435	NP_4Gy_24h_vs_NP_0Gy_24h
CDC20	0.00019968	-1.42418	NP_4Gy_24h_vs_NP_0Gy_24h
LMNB2	0.000199888	-0.659505	NP_4Gy_24h_vs_NP_0Gy_24h
ZWINT	0.000206517	-1.05793	NP_4Gy_24h_vs_NP_0Gy_24h
HELLS	0.000211726	-0.89667	NP_4Gy_24h_vs_NP_0Gy_24h
GDF15	0.000212377	0.82231	NP_4Gy_24h_vs_NP_0Gy_24h
MKLN1	0.00021657	0.727674	NP_4Gy_24h_vs_NP_0Gy_24h
ENTPD4	0.000218476	0.57071	NP_4Gy_24h_vs_NP_0Gy_24h
TMEM220	0.000226978	-1.38535	NP_4Gy_24h_vs_NP_0Gy_24h
RACGAP1	0.000235235	-1.2805	NP_4Gy_24h_vs_NP_0Gy_24h
CDCA8	0.000260565	-1.51502	NP_4Gy_24h_vs_NP_0Gy_24h
SKA3	0.000260565	-1.37771	NP_4Gy_24h_vs_NP_0Gy_24h
IMMP2L	0.000260565	-1.29801	NP_4Gy_24h_vs_NP_0Gy_24h
H2BC6	0.000260565	-1.87338	NP_4Gy_24h_vs_NP_0Gy_24h
MAST4	0.000305579	0.627135	NP_4Gy_24h_vs_NP_0Gy_24h
BUB1	0.000329041	-1.24091	NP_4Gy_24h_vs_NP_0Gy_24h
NCAPD2	0.000330542	-0.638805	NP_4Gy_24h_vs_NP_0Gy_24h
CDCA2	0.000352835	-1.28733	NP_4Gy_24h_vs_NP_0Gy_24h
MAN1A1	0.000357472	0.750241	NP_4Gy_24h_vs_NP_0Gy_24h
EFCAB12	0.000366521	-2.03703	NP_4Gy_24h_vs_NP_0Gy_24h
EMP2	0.000376406	-1.0262	NP_4Gy_24h_vs_NP_0Gy_24h
CIT	0.000376947	-0.730225	NP_4Gy_24h_vs_NP_0Gy_24h
CCPG1	0.000399508	0.77264	NP_4Gy_24h_vs_NP_0Gy_24h
MIS18A	0.00039999	-1.24551	NP_4Gy_24h_vs_NP_0Gy_24h
EVI5	0.000440566	0.697297	NP_4Gy_24h_vs_NP_0Gy_24h
CDCA5	0.000440566	-1.12581	NP_4Gy_24h_vs_NP_0Gy_24h
HMGN2	0.000479023	-0.615384	NP_4Gy_24h_vs_NP_0Gy_24h
F12	0.000492492	-1.71125	NP_4Gy_24h_vs_NP_0Gy_24h
DCST2	0.000515795	-2.74518	NP_4Gy_24h_vs_NP_0Gy_24h
ASPM	0.000538846	-0.984829	NP_4Gy_24h_vs_NP_0Gy_24h
AURKB	0.000565247	-1.46743	NP_4Gy_24h_vs_NP_0Gy_24h
SLC24A1	0.000573312	0.817336	NP_4Gy_24h_vs_NP_0Gy_24h
CENPA	0.000573312	-1.82998	NP_4Gy_24h_vs_NP_0Gy_24h
CHD9	0.000573312	0.631033	NP_4Gy_24h_vs_NP_0Gy_24h
RAD51	0.000595697	-1.4351	NP_4Gy_24h_vs_NP_0Gy_24h
ZNF160	0.000595697	0.794743	NP_4Gy_24h_vs_NP_0Gy_24h
IQGAP3	0.000621285	-1.01823	NP_4Gy_24h_vs_NP_0Gy_24h
AGXT2	0.000647849	-1.87932	NP_4Gy_24h_vs_NP_0Gy_24h
CDH13	0.00065422	0.704289	NP_4Gy_24h_vs_NP_0Gy_24h
EXO1	0.00065422	-1.59766	NP_4Gy_24h_vs_NP_0Gy_24h
H3C1	0.00065422	-1.60697	NP_4Gy_24h_vs_NP_0Gy_24h
STON2	0.000654604	-1.55126	NP_4Gy_24h_vs_NP_0Gy_24h
FNDC3B	0.000663166	0.558341	NP_4Gy_24h_vs_NP_0Gy_24h
MAN1A2	0.000679331	0.51381	NP_4Gy_24h_vs_NP_0Gy_24h
TMEM156	0.000686985	-1.89596	NP_4Gy_24h_vs_NP_0Gy_24h
ATXN1L	0.000721681	0.56172	NP_4Gy_24h_vs_NP_0Gy_24h
AURKA	0.000726434	-1.09578	NP_4Gy_24h_vs_NP_0Gy_24h
GCGR	0.000726434	-2.37227	NP_4Gy_24h_vs_NP_0Gy_24h
ASCC3	0.000733013	0.481482	NP_4Gy_24h_vs_NP_0Gy_24h
RAD1	0.000745732	-0.721494	NP_4Gy_24h_vs_NP_0Gy_24h
SERPINA7	0.000769746	-2.12881	NP_4Gy_24h_vs_NP_0Gy_24h
HELZ	0.000779909	0.516186	NP_4Gy_24h_vs_NP_0Gy_24h
CDT1	0.000780832	-1.27797	NP_4Gy_24h_vs_NP_0Gy_24h
CDHR5	0.000809564	-1.8517	NP_4Gy_24h_vs_NP_0Gy_24h
SLFN5	0.000820159	0.475748	NP_4Gy_24h_vs_NP_0Gy_24h
TMOD2	0.000841299	0.872766	NP_4Gy_24h_vs_NP_0Gy_24h
H4C3	0.000872322	-1.29247	NP_4Gy_24h_vs_NP_0Gy_24h
MTHFD1	0.000878797	-0.458394	NP_4Gy_24h_vs_NP_0Gy_24h
EXOC3L4	0.000885278	-2.00673	NP_4Gy_24h_vs_NP_0Gy_24h
FAM169A	0.000886469	-1.96533	NP_4Gy_24h_vs_NP_0Gy_24h
DGKA	0.000953889	0.568588	NP_4Gy_24h_vs_NP_0Gy_24h
FAS	0.000974007	0.740278	NP_4Gy_24h_vs_NP_0Gy_24h
OAS3	0.000974007	-0.97148	NP_4Gy_24h_vs_NP_0Gy_24h
SLC35F5	0.000974007	0.601728	NP_4Gy_24h_vs_NP_0Gy_24h
GCC2	0.000974007	0.638246	NP_4Gy_24h_vs_NP_0Gy_24h
KIF20B	0.000986086	-0.899173	NP_4Gy_24h_vs_NP_0Gy_24h
PLXNB2	0.00100871	0.732209	NP_4Gy_24h_vs_NP_0Gy_24h
BRCA1	0.00101771	-0.718039	NP_4Gy_24h_vs_NP_0Gy_24h
ARHGAP11A	0.00101843	-1.52608	NP_4Gy_24h_vs_NP_0Gy_24h
PLK1	0.00105985	-1.2003	NP_4Gy_24h_vs_NP_0Gy_24h
TOB1	0.00110008	0.63164	NP_4Gy_24h_vs_NP_0Gy_24h
KCNK6	0.00123091	0.913592	NP_4Gy_24h_vs_NP_0Gy_24h
TTF2	0.00123091	-0.648526	NP_4Gy_24h_vs_NP_0Gy_24h
MYBL2	0.00125814	-1.59113	NP_4Gy_24h_vs_NP_0Gy_24h
ZFC3H1	0.00126637	0.696337	NP_4Gy_24h_vs_NP_0Gy_24h
WASHC4	0.00133579	0.528431	NP_4Gy_24h_vs_NP_0Gy_24h
CD46	0.00137088	0.496693	NP_4Gy_24h_vs_NP_0Gy_24h
MLXIPL	0.0014148	-2.83298	NP_4Gy_24h_vs_NP_0Gy_24h
VWF	0.0014148	1.70433	NP_4Gy_24h_vs_NP_0Gy_24h
CENPO	0.0014148	-0.786584	NP_4Gy_24h_vs_NP_0Gy_24h
JMJD1C	0.0014148	0.620821	NP_4Gy_24h_vs_NP_0Gy_24h
RAD18	0.00145334	-0.953934	NP_4Gy_24h_vs_NP_0Gy_24h
ZKSCAN1	0.00149059	0.50266	NP_4Gy_24h_vs_NP_0Gy_24h
ADAM10	0.00155059	0.545466	NP_4Gy_24h_vs_NP_0Gy_24h
TDP1	0.00163183	-0.659415	NP_4Gy_24h_vs_NP_0Gy_24h
NCOA2	0.00163183	0.567593	NP_4Gy_24h_vs_NP_0Gy_24h
UBE2C	0.0016452	-1.2808	NP_4Gy_24h_vs_NP_0Gy_24h
YTHDC2	0.00164869	0.554976	NP_4Gy_24h_vs_NP_0Gy_24h
TP53INP1	0.00184894	0.4912	NP_4Gy_24h_vs_NP_0Gy_24h
DCUN1D3	0.00184894	0.553939	NP_4Gy_24h_vs_NP_0Gy_24h
TROAP	0.00190537	-1.20233	NP_4Gy_24h_vs_NP_0Gy_24h
SNAPC3	0.00192109	0.601183	NP_4Gy_24h_vs_NP_0Gy_24h
DST	0.00196116	0.777834	NP_4Gy_24h_vs_NP_0Gy_24h
GOPC	0.00199055	0.645102	NP_4Gy_24h_vs_NP_0Gy_24h
PLSCR4	0.00205435	0.536985	NP_4Gy_24h_vs_NP_0Gy_24h
SPATA18	0.00205435	0.68834	NP_4Gy_24h_vs_NP_0Gy_24h
TIGAR	0.00218541	0.666905	NP_4Gy_24h_vs_NP_0Gy_24h
PLK4	0.0022186	-1.17707	NP_4Gy_24h_vs_NP_0Gy_24h
ASH1L	0.00224713	0.512267	NP_4Gy_24h_vs_NP_0Gy_24h
FANCI	0.00224713	-0.724364	NP_4Gy_24h_vs_NP_0Gy_24h
ZIC5	0.00228749	-3.37639	NP_4Gy_24h_vs_NP_0Gy_24h
GSN	0.0022918	0.453622	NP_4Gy_24h_vs_NP_0Gy_24h
GTSE1	0.00232088	-1.26339	NP_4Gy_24h_vs_NP_0Gy_24h
CARMIL1	0.00238877	0.823666	NP_4Gy_24h_vs_NP_0Gy_24h
BAZ2B	0.00251487	0.641662	NP_4Gy_24h_vs_NP_0Gy_24h
IL6ST	0.00256714	0.507219	NP_4Gy_24h_vs_NP_0Gy_24h
AKAP9	0.0025728	0.673968	NP_4Gy_24h_vs_NP_0Gy_24h
ZC3HAV1	0.00257925	0.436058	NP_4Gy_24h_vs_NP_0Gy_24h
CCNB2	0.00264756	-0.999129	NP_4Gy_24h_vs_NP_0Gy_24h
MYO5B	0.00267988	-0.994781	NP_4Gy_24h_vs_NP_0Gy_24h
STRN3	0.00268876	0.59995	NP_4Gy_24h_vs_NP_0Gy_24h
CRYBG3	0.00273498	0.53161	NP_4Gy_24h_vs_NP_0Gy_24h
TMPO	0.00273498	-0.567547	NP_4Gy_24h_vs_NP_0Gy_24h
GLYATL1	0.00273498	-1.68412	NP_4Gy_24h_vs_NP_0Gy_24h
NSD2	0.00279101	-0.410836	NP_4Gy_24h_vs_NP_0Gy_24h
RANBP2	0.00286305	0.516612	NP_4Gy_24h_vs_NP_0Gy_24h
C2orf72	0.00287148	-2.15084	NP_4Gy_24h_vs_NP_0Gy_24h
H2AC21	0.00290324	-1.54545	NP_4Gy_24h_vs_NP_0Gy_24h
NCAPH2	0.00299979	-0.734762	NP_4Gy_24h_vs_NP_0Gy_24h
CDCA3	0.00299979	-1.43532	NP_4Gy_24h_vs_NP_0Gy_24h
CENPU	0.00299979	-1.19947	NP_4Gy_24h_vs_NP_0Gy_24h
PLIN5	0.00307856	-2.16827	NP_4Gy_24h_vs_NP_0Gy_24h
ZNF81	0.00308561	0.859719	NP_4Gy_24h_vs_NP_0Gy_24h
ERCC6L	0.00311807	-1.32428	NP_4Gy_24h_vs_NP_0Gy_24h
LRP6	0.0031479	0.507963	NP_4Gy_24h_vs_NP_0Gy_24h
RFC2	0.00314987	-0.770466	NP_4Gy_24h_vs_NP_0Gy_24h
PRORP	0.00315665	1.35655	NP_4Gy_24h_vs_NP_0Gy_24h
H3C13	0.00318428	-2.8599	NP_4Gy_24h_vs_NP_0Gy_24h
SSRP1	0.00322144	-0.438533	NP_4Gy_24h_vs_NP_0Gy_24h
CDC25B	0.00322281	-0.519199	NP_4Gy_24h_vs_NP_0Gy_24h
NDC80	0.00323156	-1.19705	NP_4Gy_24h_vs_NP_0Gy_24h
STK38L	0.00323572	0.5388	NP_4Gy_24h_vs_NP_0Gy_24h
SERINC1	0.00325234	0.423991	NP_4Gy_24h_vs_NP_0Gy_24h
ARID4A	0.00339738	0.600159	NP_4Gy_24h_vs_NP_0Gy_24h
PPFIBP2	0.00339738	-0.690449	NP_4Gy_24h_vs_NP_0Gy_24h
LGALS3BP	0.00340177	0.980125	NP_4Gy_24h_vs_NP_0Gy_24h
STX12	0.00340213	0.387456	NP_4Gy_24h_vs_NP_0Gy_24h
TICRR	0.00347582	-1.36528	NP_4Gy_24h_vs_NP_0Gy_24h
PIK3C2A	0.00347664	0.49128	NP_4Gy_24h_vs_NP_0Gy_24h
P4HA2	0.00347664	0.413194	NP_4Gy_24h_vs_NP_0Gy_24h
TXK	0.00347664	-2.06401	NP_4Gy_24h_vs_NP_0Gy_24h
SMC2	0.00347664	-0.586349	NP_4Gy_24h_vs_NP_0Gy_24h
VASN	0.00347664	0.818111	NP_4Gy_24h_vs_NP_0Gy_24h
FAT4	0.00347664	0.815408	NP_4Gy_24h_vs_NP_0Gy_24h
H2BC9	0.00347664	-1.81384	NP_4Gy_24h_vs_NP_0Gy_24h
KIF18A	0.00347814	-1.2749	NP_4Gy_24h_vs_NP_0Gy_24h
STIL	0.00347814	-1.02612	NP_4Gy_24h_vs_NP_0Gy_24h
DSCC1	0.00347814	-1.60408	NP_4Gy_24h_vs_NP_0Gy_24h
CCN1	0.00347814	0.591924	NP_4Gy_24h_vs_NP_0Gy_24h
POLE	0.00347814	-0.579898	NP_4Gy_24h_vs_NP_0Gy_24h
RIPOR3	0.00351856	-1.30699	NP_4Gy_24h_vs_NP_0Gy_24h
MXD3	0.00351856	-1.57287	NP_4Gy_24h_vs_NP_0Gy_24h
PVR	0.00353091	0.485816	NP_4Gy_24h_vs_NP_0Gy_24h
ESPN	0.00357502	-1.24825	NP_4Gy_24h_vs_NP_0Gy_24h
CDC45	0.00358378	-1.37919	NP_4Gy_24h_vs_NP_0Gy_24h
DGKH	0.00358378	0.66372	NP_4Gy_24h_vs_NP_0Gy_24h
TUBG1	0.00358378	-0.541707	NP_4Gy_24h_vs_NP_0Gy_24h
SESN2	0.00367165	0.591154	NP_4Gy_24h_vs_NP_0Gy_24h
LPA	0.00371063	-1.1598	NP_4Gy_24h_vs_NP_0Gy_24h
CDK6	0.00390777	0.601077	NP_4Gy_24h_vs_NP_0Gy_24h
N4BP2L2	0.00400606	0.554428	NP_4Gy_24h_vs_NP_0Gy_24h
SDHC	0.0040399	0.673321	NP_4Gy_24h_vs_NP_0Gy_24h
ZDHHC9	0.00405138	0.525972	NP_4Gy_24h_vs_NP_0Gy_24h
CENPF	0.00413695	-0.77244	NP_4Gy_24h_vs_NP_0Gy_24h
UTRN	0.00413695	0.506569	NP_4Gy_24h_vs_NP_0Gy_24h
TMEM120B	0.00425599	0.65681	NP_4Gy_24h_vs_NP_0Gy_24h
SSH1	0.00427585	0.43611	NP_4Gy_24h_vs_NP_0Gy_24h
TANC1	0.00427585	0.486179	NP_4Gy_24h_vs_NP_0Gy_24h
DNAJB4	0.00427585	0.531452	NP_4Gy_24h_vs_NP_0Gy_24h
PKMYT1	0.00427899	-1.48274	NP_4Gy_24h_vs_NP_0Gy_24h
RFX7	0.00427899	0.538732	NP_4Gy_24h_vs_NP_0Gy_24h
MRC2	0.00434179	0.902598	NP_4Gy_24h_vs_NP_0Gy_24h
KIDINS220	0.00435593	0.449418	NP_4Gy_24h_vs_NP_0Gy_24h
HYCC2	0.00455915	0.829317	NP_4Gy_24h_vs_NP_0Gy_24h
ANKRD12	0.00463715	0.555669	NP_4Gy_24h_vs_NP_0Gy_24h
HAO1	0.00473094	-1.70398	NP_4Gy_24h_vs_NP_0Gy_24h
JPH1	0.00473094	-1.82096	NP_4Gy_24h_vs_NP_0Gy_24h
CTTNBP2NL	0.00476467	0.464667	NP_4Gy_24h_vs_NP_0Gy_24h
KCNH2	0.00477443	-2.67986	NP_4Gy_24h_vs_NP_0Gy_24h
NUF2	0.00477443	-1.29804	NP_4Gy_24h_vs_NP_0Gy_24h
ACSM5	0.00478503	-1.02454	NP_4Gy_24h_vs_NP_0Gy_24h
ORC6	0.00483185	-1.44146	NP_4Gy_24h_vs_NP_0Gy_24h
PHACTR2	0.00496122	0.598284	NP_4Gy_24h_vs_NP_0Gy_24h
CCND2	0.00496122	0.549871	NP_4Gy_24h_vs_NP_0Gy_24h
MOB1B	0.00500541	0.614799	NP_4Gy_24h_vs_NP_0Gy_24h
KCNN1	0.00501288	-1.99799	NP_4Gy_24h_vs_NP_0Gy_24h
SYTL5	0.00501288	-1.71161	NP_4Gy_24h_vs_NP_0Gy_24h
H2AC15	0.00510998	-1.51164	NP_4Gy_24h_vs_NP_0Gy_24h
PHF19	0.00514502	-0.701902	NP_4Gy_24h_vs_NP_0Gy_24h
XPC	0.00543308	0.480392	NP_4Gy_24h_vs_NP_0Gy_24h
CD14	0.00543308	1.69913	NP_4Gy_24h_vs_NP_0Gy_24h
NUP210	0.00546002	-1.16558	NP_4Gy_24h_vs_NP_0Gy_24h
CRELD1	0.00546002	1.07245	NP_4Gy_24h_vs_NP_0Gy_24h
RAD54L	0.00551875	-1.36479	NP_4Gy_24h_vs_NP_0Gy_24h
ITGB1	0.005539	0.432542	NP_4Gy_24h_vs_NP_0Gy_24h
UBR2	0.00563551	0.445573	NP_4Gy_24h_vs_NP_0Gy_24h
ECHDC2	0.00569542	1.24734	NP_4Gy_24h_vs_NP_0Gy_24h
USP9X	0.00580999	0.451422	NP_4Gy_24h_vs_NP_0Gy_24h
PCYOX1	0.00585175	0.477529	NP_4Gy_24h_vs_NP_0Gy_24h
KMT2C	0.00595728	0.543769	NP_4Gy_24h_vs_NP_0Gy_24h
HIPK3	0.00595772	0.429194	NP_4Gy_24h_vs_NP_0Gy_24h
DCBLD2	0.00595973	0.528627	NP_4Gy_24h_vs_NP_0Gy_24h
COL3A1	0.00612298	1.12862	NP_4Gy_24h_vs_NP_0Gy_24h
UGT1A9	0.00614462	3.00609	NP_4Gy_24h_vs_NP_0Gy_24h
DUT	0.00630933	-0.679584	NP_4Gy_24h_vs_NP_0Gy_24h
ZNF33A	0.00644113	0.610321	NP_4Gy_24h_vs_NP_0Gy_24h
ADAM17	0.00666404	0.4464	NP_4Gy_24h_vs_NP_0Gy_24h
CUL5	0.00666404	0.444869	NP_4Gy_24h_vs_NP_0Gy_24h
ZNF460	0.00666735	0.662454	NP_4Gy_24h_vs_NP_0Gy_24h
EIF4G3	0.00667288	0.465714	NP_4Gy_24h_vs_NP_0Gy_24h
MCM8	0.00667288	-1.40446	NP_4Gy_24h_vs_NP_0Gy_24h
FILIP1L	0.00667288	0.60704	NP_4Gy_24h_vs_NP_0Gy_24h
ESCO2	0.0067507	-1.39848	NP_4Gy_24h_vs_NP_0Gy_24h
PHC3	0.00675604	0.552849	NP_4Gy_24h_vs_NP_0Gy_24h
PIGX	0.00692457	-0.775441	NP_4Gy_24h_vs_NP_0Gy_24h
BBOX1	0.0069983	-1.86932	NP_4Gy_24h_vs_NP_0Gy_24h
BBOF1	0.00709835	1.3776	NP_4Gy_24h_vs_NP_0Gy_24h
FCHO2	0.0071352	0.44474	NP_4Gy_24h_vs_NP_0Gy_24h
SCOC	0.0071896	0.609304	NP_4Gy_24h_vs_NP_0Gy_24h
NR1D1	0.00738449	-0.849773	NP_4Gy_24h_vs_NP_0Gy_24h
ALDH1L2	0.00748743	0.823285	NP_4Gy_24h_vs_NP_0Gy_24h
CEP55	0.0075479	-0.980397	NP_4Gy_24h_vs_NP_0Gy_24h
NLRP6	0.0075479	-2.33566	NP_4Gy_24h_vs_NP_0Gy_24h
RPS27L	0.00758222	0.489406	NP_4Gy_24h_vs_NP_0Gy_24h
RRAD	0.00758633	2.0334	NP_4Gy_24h_vs_NP_0Gy_24h
H4C9	0.00758633	-1.87308	NP_4Gy_24h_vs_NP_0Gy_24h
IGF2R	0.00784534	0.633259	NP_4Gy_24h_vs_NP_0Gy_24h
REV3L	0.00795181	0.574212	NP_4Gy_24h_vs_NP_0Gy_24h
ZNF189	0.00795181	0.573919	NP_4Gy_24h_vs_NP_0Gy_24h
LRRC45	0.00795181	-0.577308	NP_4Gy_24h_vs_NP_0Gy_24h
FOXJ3	0.00797539	0.386033	NP_4Gy_24h_vs_NP_0Gy_24h
ASF1B	0.00814386	-1.61871	NP_4Gy_24h_vs_NP_0Gy_24h
ETFB	0.00814386	0.764476	NP_4Gy_24h_vs_NP_0Gy_24h
LMBR1	0.00814386	0.507826	NP_4Gy_24h_vs_NP_0Gy_24h
C1orf174	0.00814386	-0.638056	NP_4Gy_24h_vs_NP_0Gy_24h
ABI3BP	0.00815729	0.615945	NP_4Gy_24h_vs_NP_0Gy_24h
RUFY3	0.00817398	0.54174	NP_4Gy_24h_vs_NP_0Gy_24h
DIPK1A	0.00826969	1.19669	NP_4Gy_24h_vs_NP_0Gy_24h
CCNF	0.00827938	-0.908126	NP_4Gy_24h_vs_NP_0Gy_24h
MCF2L	0.00831167	-1.11413	NP_4Gy_24h_vs_NP_0Gy_24h
HIVEP1	0.00832302	0.514765	NP_4Gy_24h_vs_NP_0Gy_24h
RRM2B	0.00832336	0.413583	NP_4Gy_24h_vs_NP_0Gy_24h
IDI1	0.00845023	0.50865	NP_4Gy_24h_vs_NP_0Gy_24h
TPD52L1	0.00845023	-1.09395	NP_4Gy_24h_vs_NP_0Gy_24h
MERTK	0.00845023	0.632887	NP_4Gy_24h_vs_NP_0Gy_24h
CCL16	0.00845023	-2.00857	NP_4Gy_24h_vs_NP_0Gy_24h
NEK2	0.00849976	-1.20888	NP_4Gy_24h_vs_NP_0Gy_24h
INKA2	0.00849976	0.631583	NP_4Gy_24h_vs_NP_0Gy_24h
SAMD8	0.00850279	0.550016	NP_4Gy_24h_vs_NP_0Gy_24h
FN1	0.00851664	0.876142	NP_4Gy_24h_vs_NP_0Gy_24h
H3C12	0.00851664	-2.98531	NP_4Gy_24h_vs_NP_0Gy_24h
MSH6	0.00858396	-0.384513	NP_4Gy_24h_vs_NP_0Gy_24h
TMT1B	0.00858396	-1.84894	NP_4Gy_24h_vs_NP_0Gy_24h
LYST	0.00872047	0.545077	NP_4Gy_24h_vs_NP_0Gy_24h
ADCY10	0.00885215	-1.36952	NP_4Gy_24h_vs_NP_0Gy_24h
ATP2B1	0.00902954	0.619425	NP_4Gy_24h_vs_NP_0Gy_24h
HMGCS1	0.00902954	0.510564	NP_4Gy_24h_vs_NP_0Gy_24h
ZNF561	0.00902954	0.576484	NP_4Gy_24h_vs_NP_0Gy_24h
PJA2	0.00902954	0.398261	NP_4Gy_24h_vs_NP_0Gy_24h
SLC9A7	0.00909619	0.552769	NP_4Gy_24h_vs_NP_0Gy_24h
GDF7	0.00912969	1.13931	NP_4Gy_24h_vs_NP_0Gy_24h
ATP2B4	0.00913322	0.506337	NP_4Gy_24h_vs_NP_0Gy_24h
NEXN	0.00914962	0.638356	NP_4Gy_24h_vs_NP_0Gy_24h
KIF14	0.00923555	-0.931209	NP_4Gy_24h_vs_NP_0Gy_24h
GSTT2B	0.00923555	0.957541	NP_4Gy_24h_vs_NP_0Gy_24h
TVP23B	0.00923555	0.639135	NP_4Gy_24h_vs_NP_0Gy_24h
OR5H14	0.00923555	-2.14889	NP_4Gy_24h_vs_NP_0Gy_24h
NR5A2	0.00950031	-1.58587	NP_4Gy_24h_vs_NP_0Gy_24h
SIK2	0.00963533	0.394645	NP_4Gy_24h_vs_NP_0Gy_24h
NOTCH2NLA	0.00968941	0.875399	NP_4Gy_24h_vs_NP_0Gy_24h
RAD51AP1	0.00970442	-1.29933	NP_4Gy_24h_vs_NP_0Gy_24h
COL8A1	0.00984919	1.00691	NP_4Gy_24h_vs_NP_0Gy_24h
PBXIP1	0.00989433	0.518785	NP_4Gy_24h_vs_NP_0Gy_24h
ASPH	0.00989433	0.478873	NP_4Gy_24h_vs_NP_0Gy_24h
NXPH4	0.00991388	2.09921	NP_4Gy_24h_vs_NP_0Gy_24h
ISCU	0.0100113	0.448781	NP_4Gy_24h_vs_NP_0Gy_24h
COL6A1	0.0100113	0.935297	NP_4Gy_24h_vs_NP_0Gy_24h
TP53BP2	0.0100113	0.463789	NP_4Gy_24h_vs_NP_0Gy_24h
SLC38A3	0.0100113	-1.50462	NP_4Gy_24h_vs_NP_0Gy_24h
LAMB3	0.0100113	-0.592908	NP_4Gy_24h_vs_NP_0Gy_24h
MYO6	0.0100172	0.452042	NP_4Gy_24h_vs_NP_0Gy_24h
ELL2	0.0101094	0.439043	NP_4Gy_24h_vs_NP_0Gy_24h
PRRG1	0.0101094	0.618985	NP_4Gy_24h_vs_NP_0Gy_24h
PLK2	0.0102775	0.510827	NP_4Gy_24h_vs_NP_0Gy_24h
CDK4	0.0105586	-0.476026	NP_4Gy_24h_vs_NP_0Gy_24h
ANG	0.0105586	1.76009	NP_4Gy_24h_vs_NP_0Gy_24h
SPTSSB	0.0106544	-2.11307	NP_4Gy_24h_vs_NP_0Gy_24h
EPS8	0.0107579	0.505275	NP_4Gy_24h_vs_NP_0Gy_24h
TMEM30A	0.0109085	0.414696	NP_4Gy_24h_vs_NP_0Gy_24h
AAK1	0.0109085	0.392458	NP_4Gy_24h_vs_NP_0Gy_24h
GNPTAB	0.0109098	0.441672	NP_4Gy_24h_vs_NP_0Gy_24h
H2BC8	0.0112306	-1.14904	NP_4Gy_24h_vs_NP_0Gy_24h
TJP1	0.0113047	0.375911	NP_4Gy_24h_vs_NP_0Gy_24h
EPS8L2	0.0114938	0.699004	NP_4Gy_24h_vs_NP_0Gy_24h
CENPN	0.0115403	-0.721873	NP_4Gy_24h_vs_NP_0Gy_24h
ANKIB1	0.0116952	0.501461	NP_4Gy_24h_vs_NP_0Gy_24h
SEL1L	0.0116952	0.489714	NP_4Gy_24h_vs_NP_0Gy_24h
TPP1	0.0116952	0.396013	NP_4Gy_24h_vs_NP_0Gy_24h
DCN	0.0118708	1.15252	NP_4Gy_24h_vs_NP_0Gy_24h
BRWD1	0.0118708	0.553897	NP_4Gy_24h_vs_NP_0Gy_24h
RASAL2	0.0118775	0.449989	NP_4Gy_24h_vs_NP_0Gy_24h
PDE7B	0.0122288	0.698629	NP_4Gy_24h_vs_NP_0Gy_24h
MAMDC2	0.0124011	1.1302	NP_4Gy_24h_vs_NP_0Gy_24h
GADD45A	0.0125923	0.509171	NP_4Gy_24h_vs_NP_0Gy_24h
APOBEC3B	0.0127848	-2.09601	NP_4Gy_24h_vs_NP_0Gy_24h
DNAJB9	0.0128148	0.560026	NP_4Gy_24h_vs_NP_0Gy_24h
BAIAP2L1	0.0128719	0.777234	NP_4Gy_24h_vs_NP_0Gy_24h
ANTXR1	0.0128719	0.517259	NP_4Gy_24h_vs_NP_0Gy_24h
CDC25A	0.0130469	-0.976696	NP_4Gy_24h_vs_NP_0Gy_24h
SERPINA4	0.0130802	-1.33456	NP_4Gy_24h_vs_NP_0Gy_24h
MANBA	0.0130802	0.597292	NP_4Gy_24h_vs_NP_0Gy_24h
THOP1	0.0131148	-0.544443	NP_4Gy_24h_vs_NP_0Gy_24h
SERPINA11	0.0131236	-2.1301	NP_4Gy_24h_vs_NP_0Gy_24h
HSP90B1	0.0133305	0.417212	NP_4Gy_24h_vs_NP_0Gy_24h
H4C13	0.0134442	-1.57247	NP_4Gy_24h_vs_NP_0Gy_24h
ZNF37A	0.0135372	0.631048	NP_4Gy_24h_vs_NP_0Gy_24h
PRR11	0.0136521	-0.77656	NP_4Gy_24h_vs_NP_0Gy_24h
TTC8	0.0137688	0.52942	NP_4Gy_24h_vs_NP_0Gy_24h
ATXN3	0.0139037	0.541187	NP_4Gy_24h_vs_NP_0Gy_24h
ZBTB16	0.0139037	1.37493	NP_4Gy_24h_vs_NP_0Gy_24h
RRM1	0.0139037	-0.570986	NP_4Gy_24h_vs_NP_0Gy_24h
LRRC51	0.0139037	-1.64182	NP_4Gy_24h_vs_NP_0Gy_24h
KPNA2	0.0139839	-0.432703	NP_4Gy_24h_vs_NP_0Gy_24h
BIRC6	0.0139896	0.460625	NP_4Gy_24h_vs_NP_0Gy_24h
AFF1	0.0140828	0.461322	NP_4Gy_24h_vs_NP_0Gy_24h
ELOVL2	0.0140828	-1.22385	NP_4Gy_24h_vs_NP_0Gy_24h
VCAN	0.0140922	0.98772	NP_4Gy_24h_vs_NP_0Gy_24h
ZMPSTE24	0.0140922	0.359536	NP_4Gy_24h_vs_NP_0Gy_24h
PIMREG	0.0140922	-1.4292	NP_4Gy_24h_vs_NP_0Gy_24h
SEC14L1	0.0140922	0.390249	NP_4Gy_24h_vs_NP_0Gy_24h
ALCAM	0.0140922	0.428376	NP_4Gy_24h_vs_NP_0Gy_24h
CD2AP	0.0140942	0.451551	NP_4Gy_24h_vs_NP_0Gy_24h
MAP7D2	0.0144297	-1.34525	NP_4Gy_24h_vs_NP_0Gy_24h
DEPP1	0.0146017	0.742431	NP_4Gy_24h_vs_NP_0Gy_24h
DIAPH3	0.0146527	-0.795336	NP_4Gy_24h_vs_NP_0Gy_24h
TMF1	0.0148032	0.435482	NP_4Gy_24h_vs_NP_0Gy_24h
TRIB1	0.0148058	0.621228	NP_4Gy_24h_vs_NP_0Gy_24h
CDC42BPA	0.0148239	0.425788	NP_4Gy_24h_vs_NP_0Gy_24h
SKA1	0.0148672	-1.24249	NP_4Gy_24h_vs_NP_0Gy_24h
ZFYVE16	0.0148796	0.667175	NP_4Gy_24h_vs_NP_0Gy_24h
CTAGE1	0.0151073	1.19804	NP_4Gy_24h_vs_NP_0Gy_24h
VCPIP1	0.015491	0.42112	NP_4Gy_24h_vs_NP_0Gy_24h
CEP85	0.0155642	-0.601423	NP_4Gy_24h_vs_NP_0Gy_24h
EDN1	0.0156043	0.579041	NP_4Gy_24h_vs_NP_0Gy_24h
TGFBR1	0.0156043	0.476472	NP_4Gy_24h_vs_NP_0Gy_24h
UBR3	0.0156043	0.442886	NP_4Gy_24h_vs_NP_0Gy_24h
CENPH	0.0156043	-1.45425	NP_4Gy_24h_vs_NP_0Gy_24h
TULP4	0.0156299	0.464822	NP_4Gy_24h_vs_NP_0Gy_24h
STING1	0.0156299	0.486893	NP_4Gy_24h_vs_NP_0Gy_24h
GFPT1	0.0156299	0.360354	NP_4Gy_24h_vs_NP_0Gy_24h
COL1A2	0.0157524	0.993305	NP_4Gy_24h_vs_NP_0Gy_24h
RECQL4	0.0157612	-0.927243	NP_4Gy_24h_vs_NP_0Gy_24h
DNAH14	0.0157892	-0.633061	NP_4Gy_24h_vs_NP_0Gy_24h
RNF128	0.0158678	-1.63489	NP_4Gy_24h_vs_NP_0Gy_24h
OFD1	0.0159572	0.683067	NP_4Gy_24h_vs_NP_0Gy_24h
NDC1	0.0159572	-0.613837	NP_4Gy_24h_vs_NP_0Gy_24h
LDLR	0.0159572	0.495016	NP_4Gy_24h_vs_NP_0Gy_24h
GGT1	0.015999	-2.30161	NP_4Gy_24h_vs_NP_0Gy_24h
ANXA13	0.0161509	-1.43478	NP_4Gy_24h_vs_NP_0Gy_24h
CES5A	0.0162531	-1.37424	NP_4Gy_24h_vs_NP_0Gy_24h
USP34	0.0165768	0.465036	NP_4Gy_24h_vs_NP_0Gy_24h
BAZ1A	0.0165768	0.410316	NP_4Gy_24h_vs_NP_0Gy_24h
FRA10AC1	0.0167357	0.581567	NP_4Gy_24h_vs_NP_0Gy_24h
SAR1A	0.0167894	0.363355	NP_4Gy_24h_vs_NP_0Gy_24h
TRIP11	0.0167894	0.485505	NP_4Gy_24h_vs_NP_0Gy_24h
IDNK	0.0167894	1.11421	NP_4Gy_24h_vs_NP_0Gy_24h
LEPROT	0.0167894	0.400162	NP_4Gy_24h_vs_NP_0Gy_24h
PLXNA3	0.0168327	0.648241	NP_4Gy_24h_vs_NP_0Gy_24h
SKIL	0.0168327	0.455168	NP_4Gy_24h_vs_NP_0Gy_24h
RARS2	0.0168417	0.370076	NP_4Gy_24h_vs_NP_0Gy_24h
MYRIP	0.0168736	-0.481977	NP_4Gy_24h_vs_NP_0Gy_24h
CBX4	0.0170136	0.498181	NP_4Gy_24h_vs_NP_0Gy_24h
MYBL1	0.0170136	-1.34927	NP_4Gy_24h_vs_NP_0Gy_24h
CDK2	0.0171363	-0.788037	NP_4Gy_24h_vs_NP_0Gy_24h
GON4L	0.0171863	0.453819	NP_4Gy_24h_vs_NP_0Gy_24h
FBXL3	0.0172056	0.578785	NP_4Gy_24h_vs_NP_0Gy_24h
PCF11	0.0172056	0.412047	NP_4Gy_24h_vs_NP_0Gy_24h
LARGE2	0.0172056	-2.27912	NP_4Gy_24h_vs_NP_0Gy_24h
MROH2A	0.0172056	-1.2318	NP_4Gy_24h_vs_NP_0Gy_24h
NID1	0.0174211	0.523996	NP_4Gy_24h_vs_NP_0Gy_24h
MED13L	0.0174458	0.369637	NP_4Gy_24h_vs_NP_0Gy_24h
FAM111B	0.0175685	-1.55515	NP_4Gy_24h_vs_NP_0Gy_24h
GPR35	0.0176007	-1.87219	NP_4Gy_24h_vs_NP_0Gy_24h
PGRMC2	0.0176141	0.41418	NP_4Gy_24h_vs_NP_0Gy_24h
BUB1B	0.017638	-0.964156	NP_4Gy_24h_vs_NP_0Gy_24h
CPN2	0.017638	-1.57869	NP_4Gy_24h_vs_NP_0Gy_24h
ACY1	0.01767	-2.43079	NP_4Gy_24h_vs_NP_0Gy_24h
NBEAL1	0.0177517	0.633099	NP_4Gy_24h_vs_NP_0Gy_24h
PPIP5K2	0.0177517	0.489457	NP_4Gy_24h_vs_NP_0Gy_24h
DIDO1	0.0177721	0.435174	NP_4Gy_24h_vs_NP_0Gy_24h
LATS2	0.0177721	0.409937	NP_4Gy_24h_vs_NP_0Gy_24h
TEDC2	0.0177721	-1.4296	NP_4Gy_24h_vs_NP_0Gy_24h
GOLGA4	0.0177736	0.521243	NP_4Gy_24h_vs_NP_0Gy_24h
CLU	0.0177759	0.997595	NP_4Gy_24h_vs_NP_0Gy_24h
KPRP	0.017848	-2.35013	NP_4Gy_24h_vs_NP_0Gy_24h
CFHR2	0.0182657	-2.27886	NP_4Gy_24h_vs_NP_0Gy_24h
GOLM2	0.0183295	0.425207	NP_4Gy_24h_vs_NP_0Gy_24h
SERPINE2	0.0183682	0.620154	NP_4Gy_24h_vs_NP_0Gy_24h
IL1R1	0.0183842	0.606173	NP_4Gy_24h_vs_NP_0Gy_24h
HAO2	0.0183842	-1.64386	NP_4Gy_24h_vs_NP_0Gy_24h
ITGA11	0.0183842	0.654392	NP_4Gy_24h_vs_NP_0Gy_24h
SEPTIN11	0.0183842	0.379743	NP_4Gy_24h_vs_NP_0Gy_24h
PGBD5	0.0183842	-1.36628	NP_4Gy_24h_vs_NP_0Gy_24h
ITFG1	0.0185249	0.501739	NP_4Gy_24h_vs_NP_0Gy_24h
TBC1D8B	0.0186368	0.615391	NP_4Gy_24h_vs_NP_0Gy_24h
MARCHF6	0.0189379	0.38721	NP_4Gy_24h_vs_NP_0Gy_24h
MASP1	0.0189494	0.69715	NP_4Gy_24h_vs_NP_0Gy_24h
ZNF776	0.0189597	0.586755	NP_4Gy_24h_vs_NP_0Gy_24h
WSB1	0.0190486	0.611064	NP_4Gy_24h_vs_NP_0Gy_24h
DEPTOR	0.0190569	0.881917	NP_4Gy_24h_vs_NP_0Gy_24h
UACA	0.0191679	0.499503	NP_4Gy_24h_vs_NP_0Gy_24h
BRCA2	0.0191679	-0.951972	NP_4Gy_24h_vs_NP_0Gy_24h
RNF44	0.0192896	0.565995	NP_4Gy_24h_vs_NP_0Gy_24h
CHPF	0.019386	0.773297	NP_4Gy_24h_vs_NP_0Gy_24h
KNTC1	0.019386	-0.541038	NP_4Gy_24h_vs_NP_0Gy_24h
POP7	0.0194532	-0.642311	NP_4Gy_24h_vs_NP_0Gy_24h
BMPR2	0.0194603	0.44011	NP_4Gy_24h_vs_NP_0Gy_24h
ANKRD1	0.0196012	0.595662	NP_4Gy_24h_vs_NP_0Gy_24h
TIMELESS	0.0196471	-0.410403	NP_4Gy_24h_vs_NP_0Gy_24h
PLEKHA7	0.0200055	-0.877942	NP_4Gy_24h_vs_NP_0Gy_24h
KIF1B	0.0200177	0.37107	NP_4Gy_24h_vs_NP_0Gy_24h
IFT20	0.0201598	0.532988	NP_4Gy_24h_vs_NP_0Gy_24h
HMGB3	0.0203719	-0.425623	NP_4Gy_24h_vs_NP_0Gy_24h
ATRN	0.0204017	0.414715	NP_4Gy_24h_vs_NP_0Gy_24h
CFAP52	0.0204017	-1.92962	NP_4Gy_24h_vs_NP_0Gy_24h
TMEM263	0.0204671	0.43557	NP_4Gy_24h_vs_NP_0Gy_24h
SCN4A	0.0207283	-1.62524	NP_4Gy_24h_vs_NP_0Gy_24h
CFAP68	0.0207283	1.15291	NP_4Gy_24h_vs_NP_0Gy_24h
ZNF846	0.0207283	0.815306	NP_4Gy_24h_vs_NP_0Gy_24h
REEP4	0.0209209	-0.644425	NP_4Gy_24h_vs_NP_0Gy_24h
GADD45G	0.0210415	-1.15569	NP_4Gy_24h_vs_NP_0Gy_24h
XDH	0.0211262	-0.884055	NP_4Gy_24h_vs_NP_0Gy_24h
ZNF107	0.0213834	0.771194	NP_4Gy_24h_vs_NP_0Gy_24h
BRWD3	0.0213989	0.452918	NP_4Gy_24h_vs_NP_0Gy_24h
TNFRSF10C	0.0214923	0.84455	NP_4Gy_24h_vs_NP_0Gy_24h
ENAH	0.0217562	0.473991	NP_4Gy_24h_vs_NP_0Gy_24h
EZH2	0.0218197	-0.687973	NP_4Gy_24h_vs_NP_0Gy_24h
FBN1	0.0218991	0.851618	NP_4Gy_24h_vs_NP_0Gy_24h
SFT2D2	0.0219787	0.430584	NP_4Gy_24h_vs_NP_0Gy_24h
TCIM	0.0220484	0.779799	NP_4Gy_24h_vs_NP_0Gy_24h
WARS1	0.02213	0.348022	NP_4Gy_24h_vs_NP_0Gy_24h
NIPBL	0.02213	0.434649	NP_4Gy_24h_vs_NP_0Gy_24h
KLHL28	0.0221569	0.711858	NP_4Gy_24h_vs_NP_0Gy_24h
YTHDC1	0.0224545	0.313971	NP_4Gy_24h_vs_NP_0Gy_24h
DNAAF9	0.0224545	0.455725	NP_4Gy_24h_vs_NP_0Gy_24h
PHLDA3	0.0224545	0.50505	NP_4Gy_24h_vs_NP_0Gy_24h
MAD2L1	0.0225224	-0.957183	NP_4Gy_24h_vs_NP_0Gy_24h
CES1	0.0225533	-0.946306	NP_4Gy_24h_vs_NP_0Gy_24h
ZNF106	0.022774	0.393301	NP_4Gy_24h_vs_NP_0Gy_24h
ZNF33B	0.0228866	0.645669	NP_4Gy_24h_vs_NP_0Gy_24h
CCDC66	0.0229498	0.657885	NP_4Gy_24h_vs_NP_0Gy_24h
ZBTB1	0.0234943	0.386317	NP_4Gy_24h_vs_NP_0Gy_24h
DIS3	0.0235105	0.380906	NP_4Gy_24h_vs_NP_0Gy_24h
ASAH1	0.0236092	0.484138	NP_4Gy_24h_vs_NP_0Gy_24h
KDM5B	0.0236092	0.387896	NP_4Gy_24h_vs_NP_0Gy_24h
DYRK2	0.0236092	0.594951	NP_4Gy_24h_vs_NP_0Gy_24h
UPF2	0.0236092	0.368549	NP_4Gy_24h_vs_NP_0Gy_24h
DNMT1	0.0237325	-0.440475	NP_4Gy_24h_vs_NP_0Gy_24h
PAPPA	0.0237325	0.98711	NP_4Gy_24h_vs_NP_0Gy_24h
AKAP12	0.0237814	0.490007	NP_4Gy_24h_vs_NP_0Gy_24h
RNASEH2A	0.0237831	-0.792993	NP_4Gy_24h_vs_NP_0Gy_24h
TASOR2	0.0238257	0.486335	NP_4Gy_24h_vs_NP_0Gy_24h
OSBPL2	0.0238659	0.403686	NP_4Gy_24h_vs_NP_0Gy_24h
ADAM9	0.0240944	0.416	NP_4Gy_24h_vs_NP_0Gy_24h
AOAH	0.024426	-1.89424	NP_4Gy_24h_vs_NP_0Gy_24h
RADX	0.0246126	-1.90619	NP_4Gy_24h_vs_NP_0Gy_24h
RSF1	0.0246501	0.387864	NP_4Gy_24h_vs_NP_0Gy_24h
BRAF	0.0247223	0.663368	NP_4Gy_24h_vs_NP_0Gy_24h
ERLEC1	0.0248025	0.3715	NP_4Gy_24h_vs_NP_0Gy_24h
SLC19A3	0.0248025	-1.53819	NP_4Gy_24h_vs_NP_0Gy_24h
SYNE1	0.0248115	0.423512	NP_4Gy_24h_vs_NP_0Gy_24h
MCTP1	0.0249188	0.650412	NP_4Gy_24h_vs_NP_0Gy_24h
CCSER2	0.0249254	0.391408	NP_4Gy_24h_vs_NP_0Gy_24h
CHAF1B	0.0249254	-0.736437	NP_4Gy_24h_vs_NP_0Gy_24h
IPMK	0.0249462	0.746253	NP_4Gy_24h_vs_NP_0Gy_24h
SEMA5A	0.0250272	0.827169	NP_4Gy_24h_vs_NP_0Gy_24h
PRRC2C	0.0250272	0.447696	NP_4Gy_24h_vs_NP_0Gy_24h
MOB3B	0.0250272	-1.22733	NP_4Gy_24h_vs_NP_0Gy_24h
AK7	0.0250272	-1.26706	NP_4Gy_24h_vs_NP_0Gy_24h
TAB2	0.025047	0.397459	NP_4Gy_24h_vs_NP_0Gy_24h
MOSPD1	0.025047	0.669976	NP_4Gy_24h_vs_NP_0Gy_24h
SENP6	0.025047	0.406674	NP_4Gy_24h_vs_NP_0Gy_24h
KCNJ13	0.025047	-1.91934	NP_4Gy_24h_vs_NP_0Gy_24h
STOM	0.025047	0.364334	NP_4Gy_24h_vs_NP_0Gy_24h
CDYL	0.025047	0.447149	NP_4Gy_24h_vs_NP_0Gy_24h
P2RY10	0.0251523	-2.11012	NP_4Gy_24h_vs_NP_0Gy_24h
FUT6	0.0252183	-1.31223	NP_4Gy_24h_vs_NP_0Gy_24h
BDP1	0.0253637	0.525512	NP_4Gy_24h_vs_NP_0Gy_24h
SLC30A5	0.0253637	0.468753	NP_4Gy_24h_vs_NP_0Gy_24h
PTBP3	0.0254259	0.411044	NP_4Gy_24h_vs_NP_0Gy_24h
TNFRSF10B	0.0254889	0.355756	NP_4Gy_24h_vs_NP_0Gy_24h
HUWE1	0.0256782	0.427583	NP_4Gy_24h_vs_NP_0Gy_24h
FANCG	0.0256782	-0.961954	NP_4Gy_24h_vs_NP_0Gy_24h
PTCHD4	0.0257807	0.698036	NP_4Gy_24h_vs_NP_0Gy_24h
NECAB1	0.0257834	-2.00355	NP_4Gy_24h_vs_NP_0Gy_24h
LAMB1	0.0258371	0.52919	NP_4Gy_24h_vs_NP_0Gy_24h
ZC3H13	0.0258371	0.41804	NP_4Gy_24h_vs_NP_0Gy_24h
BTBD8	0.0258946	0.957975	NP_4Gy_24h_vs_NP_0Gy_24h
RNF19A	0.0259692	0.438025	NP_4Gy_24h_vs_NP_0Gy_24h
MATN4	0.0259692	-2.08117	NP_4Gy_24h_vs_NP_0Gy_24h
FMO5	0.0259692	-0.800228	NP_4Gy_24h_vs_NP_0Gy_24h
HIRIP3	0.0259692	-0.601545	NP_4Gy_24h_vs_NP_0Gy_24h
GPT	0.0259692	1.4073	NP_4Gy_24h_vs_NP_0Gy_24h
MYT1L	0.0259692	-1.15584	NP_4Gy_24h_vs_NP_0Gy_24h
CALCRL	0.0260844	0.588593	NP_4Gy_24h_vs_NP_0Gy_24h
LMAN1	0.0260844	0.423624	NP_4Gy_24h_vs_NP_0Gy_24h
HOOK3	0.0261244	0.449258	NP_4Gy_24h_vs_NP_0Gy_24h
NTN4	0.0263296	0.511112	NP_4Gy_24h_vs_NP_0Gy_24h
ADARB1	0.0264484	0.519244	NP_4Gy_24h_vs_NP_0Gy_24h
DLGAP5	0.0264512	-0.948874	NP_4Gy_24h_vs_NP_0Gy_24h
TRAF6	0.0265072	0.463077	NP_4Gy_24h_vs_NP_0Gy_24h
CLOCK	0.0266558	0.421156	NP_4Gy_24h_vs_NP_0Gy_24h
TM4SF4	0.0266736	1.27081	NP_4Gy_24h_vs_NP_0Gy_24h
CCDC191	0.026763	0.896001	NP_4Gy_24h_vs_NP_0Gy_24h
CENPM	0.0269365	-1.34921	NP_4Gy_24h_vs_NP_0Gy_24h
PDLIM1	0.0269365	0.440271	NP_4Gy_24h_vs_NP_0Gy_24h
COL4A1	0.0269365	0.810121	NP_4Gy_24h_vs_NP_0Gy_24h
BACH1	0.0270289	0.488659	NP_4Gy_24h_vs_NP_0Gy_24h
TRABD2A	0.0270366	-2.14272	NP_4Gy_24h_vs_NP_0Gy_24h
FANCA	0.0270568	-0.723833	NP_4Gy_24h_vs_NP_0Gy_24h
RC3H1	0.0271519	0.434739	NP_4Gy_24h_vs_NP_0Gy_24h
ATP2B3	0.0276009	-1.4849	NP_4Gy_24h_vs_NP_0Gy_24h
CEMIP	0.0276936	1.03083	NP_4Gy_24h_vs_NP_0Gy_24h
ARFGAP3	0.0281629	0.413742	NP_4Gy_24h_vs_NP_0Gy_24h
HIVEP2	0.0282371	0.46364	NP_4Gy_24h_vs_NP_0Gy_24h
KLHL31	0.0286463	-1.77003	NP_4Gy_24h_vs_NP_0Gy_24h
DOCK9	0.0288779	0.45027	NP_4Gy_24h_vs_NP_0Gy_24h
CFLAR	0.0289464	0.395953	NP_4Gy_24h_vs_NP_0Gy_24h
TSPYL1	0.0289464	0.343844	NP_4Gy_24h_vs_NP_0Gy_24h
JAG1	0.0293607	0.467806	NP_4Gy_24h_vs_NP_0Gy_24h
AGL	0.0293869	0.500212	NP_4Gy_24h_vs_NP_0Gy_24h
PSRC1	0.0295895	-1.17682	NP_4Gy_24h_vs_NP_0Gy_24h
STX17	0.0295895	0.526099	NP_4Gy_24h_vs_NP_0Gy_24h
MPZ	0.0295895	1.55851	NP_4Gy_24h_vs_NP_0Gy_24h
RESF1	0.0297055	0.597512	NP_4Gy_24h_vs_NP_0Gy_24h
HECTD1	0.0298687	0.346881	NP_4Gy_24h_vs_NP_0Gy_24h
NEO1	0.0300848	0.820079	NP_4Gy_24h_vs_NP_0Gy_24h
NAPG	0.0300848	0.412218	NP_4Gy_24h_vs_NP_0Gy_24h
NEK3	0.0300897	0.702209	NP_4Gy_24h_vs_NP_0Gy_24h
ARHGAP20	0.0300897	-0.661819	NP_4Gy_24h_vs_NP_0Gy_24h
BLTP1	0.0300897	0.452048	NP_4Gy_24h_vs_NP_0Gy_24h
ZNF829	0.0300897	-1.12018	NP_4Gy_24h_vs_NP_0Gy_24h
XIAP	0.030129	0.492697	NP_4Gy_24h_vs_NP_0Gy_24h
ACY3	0.0302633	-1.84217	NP_4Gy_24h_vs_NP_0Gy_24h
FBXW8	0.0305456	0.417819	NP_4Gy_24h_vs_NP_0Gy_24h
OAS1	0.0305489	-0.804529	NP_4Gy_24h_vs_NP_0Gy_24h
SHMT1	0.0305489	-0.644681	NP_4Gy_24h_vs_NP_0Gy_24h
USO1	0.0306223	0.353533	NP_4Gy_24h_vs_NP_0Gy_24h
TOP2B	0.0306661	0.3611	NP_4Gy_24h_vs_NP_0Gy_24h
TRIP13	0.0307281	-0.848808	NP_4Gy_24h_vs_NP_0Gy_24h
SYNJ2BP	0.0308161	0.44889	NP_4Gy_24h_vs_NP_0Gy_24h
ALS2	0.0309916	0.319775	NP_4Gy_24h_vs_NP_0Gy_24h
NR2C1	0.0309916	0.54515	NP_4Gy_24h_vs_NP_0Gy_24h
KIF15	0.0309916	-1.16506	NP_4Gy_24h_vs_NP_0Gy_24h
RFWD3	0.0309916	-0.441058	NP_4Gy_24h_vs_NP_0Gy_24h
CROT	0.0310772	0.566956	NP_4Gy_24h_vs_NP_0Gy_24h
STT3B	0.0310772	0.425577	NP_4Gy_24h_vs_NP_0Gy_24h
CPLANE1	0.0310772	0.508156	NP_4Gy_24h_vs_NP_0Gy_24h
VPS41	0.0311221	0.299969	NP_4Gy_24h_vs_NP_0Gy_24h
EDEM3	0.0311221	0.515809	NP_4Gy_24h_vs_NP_0Gy_24h
MED23	0.0311691	0.380865	NP_4Gy_24h_vs_NP_0Gy_24h
ZNF664	0.0311691	0.398598	NP_4Gy_24h_vs_NP_0Gy_24h
ATP7A	0.0311767	0.602131	NP_4Gy_24h_vs_NP_0Gy_24h
C8A	0.0311932	-1.27697	NP_4Gy_24h_vs_NP_0Gy_24h
RELB	0.0312614	0.61159	NP_4Gy_24h_vs_NP_0Gy_24h
GBF1	0.0314246	0.365083	NP_4Gy_24h_vs_NP_0Gy_24h
ZNF277	0.0314554	0.544699	NP_4Gy_24h_vs_NP_0Gy_24h
SLC35G1	0.0314735	-1.08357	NP_4Gy_24h_vs_NP_0Gy_24h
LRIG2	0.0314864	0.570058	NP_4Gy_24h_vs_NP_0Gy_24h
VEGFA	0.0315076	0.602481	NP_4Gy_24h_vs_NP_0Gy_24h
SPARCL1	0.0315076	-1.55832	NP_4Gy_24h_vs_NP_0Gy_24h
LRP1	0.0317872	0.925685	NP_4Gy_24h_vs_NP_0Gy_24h
SERINC3	0.0318265	0.363316	NP_4Gy_24h_vs_NP_0Gy_24h
VPS13A	0.0319182	0.555388	NP_4Gy_24h_vs_NP_0Gy_24h
EEA1	0.0327328	0.416418	NP_4Gy_24h_vs_NP_0Gy_24h
TLK1	0.0327328	0.383141	NP_4Gy_24h_vs_NP_0Gy_24h
SLC26A6	0.0329553	0.694526	NP_4Gy_24h_vs_NP_0Gy_24h
MT1M	0.0329761	-3.45729	NP_4Gy_24h_vs_NP_0Gy_24h
GPR108	0.0334835	0.430079	NP_4Gy_24h_vs_NP_0Gy_24h
HASPIN	0.0334835	-1.21324	NP_4Gy_24h_vs_NP_0Gy_24h
NUP93	0.033493	-0.410439	NP_4Gy_24h_vs_NP_0Gy_24h
MEF2A	0.0337743	0.378321	NP_4Gy_24h_vs_NP_0Gy_24h
ZNF28	0.0337743	0.617466	NP_4Gy_24h_vs_NP_0Gy_24h
C6orf89	0.0337743	0.350123	NP_4Gy_24h_vs_NP_0Gy_24h
COL12A1	0.0343188	0.634911	NP_4Gy_24h_vs_NP_0Gy_24h
UBR5	0.0343995	0.367877	NP_4Gy_24h_vs_NP_0Gy_24h
IRF1	0.0343995	0.624207	NP_4Gy_24h_vs_NP_0Gy_24h
RNPC3	0.0343995	0.633209	NP_4Gy_24h_vs_NP_0Gy_24h
NF1	0.0347629	0.473119	NP_4Gy_24h_vs_NP_0Gy_24h
MED30	0.0352193	-0.899247	NP_4Gy_24h_vs_NP_0Gy_24h
PAIP2	0.0358991	0.399092	NP_4Gy_24h_vs_NP_0Gy_24h
ABLIM1	0.0359308	0.350161	NP_4Gy_24h_vs_NP_0Gy_24h
ATP10D	0.0359308	0.528633	NP_4Gy_24h_vs_NP_0Gy_24h
DNAH9	0.0359569	-0.998449	NP_4Gy_24h_vs_NP_0Gy_24h
GRHL1	0.0359569	-1.15914	NP_4Gy_24h_vs_NP_0Gy_24h
ERAP2	0.0359569	0.50874	NP_4Gy_24h_vs_NP_0Gy_24h
KIF13A	0.0362718	0.344273	NP_4Gy_24h_vs_NP_0Gy_24h
KCNQ3	0.0365195	-1.28866	NP_4Gy_24h_vs_NP_0Gy_24h
PROS1	0.0365195	0.396283	NP_4Gy_24h_vs_NP_0Gy_24h
HOMER1	0.0366842	0.981182	NP_4Gy_24h_vs_NP_0Gy_24h
RTL8B	0.0366842	0.531682	NP_4Gy_24h_vs_NP_0Gy_24h
CBLN2	0.0368254	-1.93835	NP_4Gy_24h_vs_NP_0Gy_24h
SURF6	0.0369588	0.401762	NP_4Gy_24h_vs_NP_0Gy_24h
DRAM2	0.0369979	0.687437	NP_4Gy_24h_vs_NP_0Gy_24h
CDKN3	0.0370347	-0.863254	NP_4Gy_24h_vs_NP_0Gy_24h
TAOK1	0.0370347	0.420625	NP_4Gy_24h_vs_NP_0Gy_24h
TUBA1B	0.037042	-0.574777	NP_4Gy_24h_vs_NP_0Gy_24h
AKT2	0.0372707	0.401865	NP_4Gy_24h_vs_NP_0Gy_24h
HDAC5	0.0372707	0.451169	NP_4Gy_24h_vs_NP_0Gy_24h
PTPRG	0.0372707	0.416546	NP_4Gy_24h_vs_NP_0Gy_24h
CCDC80	0.0374245	0.601381	NP_4Gy_24h_vs_NP_0Gy_24h
PPP4R3A	0.0379251	0.382101	NP_4Gy_24h_vs_NP_0Gy_24h
LECT2	0.0382405	-1.7694	NP_4Gy_24h_vs_NP_0Gy_24h
MAPK8	0.0383074	0.583288	NP_4Gy_24h_vs_NP_0Gy_24h
TSPAN33	0.0385381	-1.16152	NP_4Gy_24h_vs_NP_0Gy_24h
POLR3GL	0.0385576	0.574723	NP_4Gy_24h_vs_NP_0Gy_24h
NMD3	0.038573	0.378515	NP_4Gy_24h_vs_NP_0Gy_24h
SAA2	0.0389862	-1.15539	NP_4Gy_24h_vs_NP_0Gy_24h
LARS1	0.0389993	0.288353	NP_4Gy_24h_vs_NP_0Gy_24h
ERMN	0.0391525	-2.28259	NP_4Gy_24h_vs_NP_0Gy_24h
RSRP1	0.0392482	0.567238	NP_4Gy_24h_vs_NP_0Gy_24h
FAM221B	0.0392977	-1.84693	NP_4Gy_24h_vs_NP_0Gy_24h
VMP1	0.0394307	0.339071	NP_4Gy_24h_vs_NP_0Gy_24h
EP300	0.0394307	0.43958	NP_4Gy_24h_vs_NP_0Gy_24h
MTR	0.0396175	0.338284	NP_4Gy_24h_vs_NP_0Gy_24h
OGA	0.0396175	0.385507	NP_4Gy_24h_vs_NP_0Gy_24h
SETD2	0.0397645	0.376042	NP_4Gy_24h_vs_NP_0Gy_24h
DNAJB11	0.0398636	0.370309	NP_4Gy_24h_vs_NP_0Gy_24h
ARHGAP21	0.0398636	0.350911	NP_4Gy_24h_vs_NP_0Gy_24h
PLXNA2	0.0399403	0.414767	NP_4Gy_24h_vs_NP_0Gy_24h
GABRP	0.0399403	-1.89003	NP_4Gy_24h_vs_NP_0Gy_24h
ATP11B	0.0399429	0.449137	NP_4Gy_24h_vs_NP_0Gy_24h
SRSF5	0.0399429	0.358869	NP_4Gy_24h_vs_NP_0Gy_24h
ACOT13	0.0399429	0.540313	NP_4Gy_24h_vs_NP_0Gy_24h
FAM177A1	0.0399429	0.346223	NP_4Gy_24h_vs_NP_0Gy_24h
CCDC175	0.0399688	-1.81881	NP_4Gy_24h_vs_NP_0Gy_24h
PRIM1	0.0405346	-1.52847	NP_4Gy_24h_vs_NP_0Gy_24h
FAT1	0.0406891	0.693387	NP_4Gy_24h_vs_NP_0Gy_24h
IL13RA1	0.0406891	0.440697	NP_4Gy_24h_vs_NP_0Gy_24h
CCNYL1	0.0406891	0.355774	NP_4Gy_24h_vs_NP_0Gy_24h
VPS13B	0.0407402	0.461517	NP_4Gy_24h_vs_NP_0Gy_24h
CAPN7	0.0409564	0.487625	NP_4Gy_24h_vs_NP_0Gy_24h
WHAMM	0.0410567	0.450144	NP_4Gy_24h_vs_NP_0Gy_24h
AMN	0.0410811	-3.54093	NP_4Gy_24h_vs_NP_0Gy_24h
THPO	0.0416322	-1.8494	NP_4Gy_24h_vs_NP_0Gy_24h
SEMA5B	0.0416374	-1.49562	NP_4Gy_24h_vs_NP_0Gy_24h
CACNA2D4	0.0419588	-1.24603	NP_4Gy_24h_vs_NP_0Gy_24h
INVS	0.0419991	0.478747	NP_4Gy_24h_vs_NP_0Gy_24h
LPP	0.0419991	0.487223	NP_4Gy_24h_vs_NP_0Gy_24h
SFN	0.0419991	3.44755	NP_4Gy_24h_vs_NP_0Gy_24h
ACBD3	0.0419991	0.359939	NP_4Gy_24h_vs_NP_0Gy_24h
GHR	0.0420089	-0.730578	NP_4Gy_24h_vs_NP_0Gy_24h
CEP128	0.0422284	-0.718801	NP_4Gy_24h_vs_NP_0Gy_24h
SYNGR1	0.0425768	0.823981	NP_4Gy_24h_vs_NP_0Gy_24h
CYP4F2	0.0425768	-1.41226	NP_4Gy_24h_vs_NP_0Gy_24h
RBBP6	0.0427815	0.370212	NP_4Gy_24h_vs_NP_0Gy_24h
OTUD1	0.0427815	-0.754819	NP_4Gy_24h_vs_NP_0Gy_24h
KIF26A	0.0431696	-1.92194	NP_4Gy_24h_vs_NP_0Gy_24h
CRIM1	0.0431696	0.483344	NP_4Gy_24h_vs_NP_0Gy_24h
ADPGK	0.0431696	0.492483	NP_4Gy_24h_vs_NP_0Gy_24h
ZNF197	0.0431696	0.612737	NP_4Gy_24h_vs_NP_0Gy_24h
ENSG00000267385	0.0431696	-3.74805	NP_4Gy_24h_vs_NP_0Gy_24h
HRH2	0.0435941	-1.74158	NP_4Gy_24h_vs_NP_0Gy_24h
LRRC17	0.0435941	1.15216	NP_4Gy_24h_vs_NP_0Gy_24h
PASK	0.0436529	-0.885159	NP_4Gy_24h_vs_NP_0Gy_24h
ATF2	0.0437771	0.455206	NP_4Gy_24h_vs_NP_0Gy_24h
FBLN2	0.0437771	1.27316	NP_4Gy_24h_vs_NP_0Gy_24h
GJB2	0.0438576	-1.77615	NP_4Gy_24h_vs_NP_0Gy_24h
MAN2A1	0.0440611	0.395863	NP_4Gy_24h_vs_NP_0Gy_24h
ENPEP	0.0440611	0.711952	NP_4Gy_24h_vs_NP_0Gy_24h
SHANK2	0.0440611	-0.808604	NP_4Gy_24h_vs_NP_0Gy_24h
PTPRS	0.0441351	0.492992	NP_4Gy_24h_vs_NP_0Gy_24h
ZC3H12B	0.0443246	-1.27812	NP_4Gy_24h_vs_NP_0Gy_24h
SLC5A9	0.0443246	-0.960976	NP_4Gy_24h_vs_NP_0Gy_24h
COL1A1	0.0443622	0.91125	NP_4Gy_24h_vs_NP_0Gy_24h
KANSL1L	0.0444924	0.687902	NP_4Gy_24h_vs_NP_0Gy_24h
LAMC1	0.0449162	0.446112	NP_4Gy_24h_vs_NP_0Gy_24h
UBE2S	0.0449525	-0.548111	NP_4Gy_24h_vs_NP_0Gy_24h
ATRX	0.0450808	0.420552	NP_4Gy_24h_vs_NP_0Gy_24h
TNFRSF21	0.0450808	0.511429	NP_4Gy_24h_vs_NP_0Gy_24h
ZNF841	0.0450808	0.553211	NP_4Gy_24h_vs_NP_0Gy_24h
TFDP1	0.0450808	-0.391586	NP_4Gy_24h_vs_NP_0Gy_24h
TNRC6B	0.0453642	0.405783	NP_4Gy_24h_vs_NP_0Gy_24h
BMP1	0.0454705	0.482512	NP_4Gy_24h_vs_NP_0Gy_24h
TMTC3	0.0457289	0.4293	NP_4Gy_24h_vs_NP_0Gy_24h
PARP10	0.0457289	0.582955	NP_4Gy_24h_vs_NP_0Gy_24h
CCNL2	0.0457289	0.594381	NP_4Gy_24h_vs_NP_0Gy_24h
MBD5	0.045818	0.501223	NP_4Gy_24h_vs_NP_0Gy_24h
NKD2	0.0458314	-1.9556	NP_4Gy_24h_vs_NP_0Gy_24h
USP9Y	0.0460428	0.784891	NP_4Gy_24h_vs_NP_0Gy_24h
PDCD4	0.0460428	0.368508	NP_4Gy_24h_vs_NP_0Gy_24h
PRDM2	0.0462539	0.300398	NP_4Gy_24h_vs_NP_0Gy_24h
NEMF	0.0463443	0.385919	NP_4Gy_24h_vs_NP_0Gy_24h
SPC25	0.0467306	-1.30811	NP_4Gy_24h_vs_NP_0Gy_24h
CYTH1	0.0467569	0.378122	NP_4Gy_24h_vs_NP_0Gy_24h
SKIC3	0.0467569	0.347299	NP_4Gy_24h_vs_NP_0Gy_24h
COL4A2	0.0469078	0.745586	NP_4Gy_24h_vs_NP_0Gy_24h
EXOSC2	0.0469453	-0.497024	NP_4Gy_24h_vs_NP_0Gy_24h
ZNF281	0.0470769	0.400674	NP_4Gy_24h_vs_NP_0Gy_24h
PODN	0.0472228	1.04137	NP_4Gy_24h_vs_NP_0Gy_24h
JMJD8	0.047384	0.602138	NP_4Gy_24h_vs_NP_0Gy_24h
EFCAB13	0.047384	1.08498	NP_4Gy_24h_vs_NP_0Gy_24h
INTU	0.0475345	0.734645	NP_4Gy_24h_vs_NP_0Gy_24h
GNAI1	0.0476654	0.400705	NP_4Gy_24h_vs_NP_0Gy_24h
RIF1	0.0479622	0.404315	NP_4Gy_24h_vs_NP_0Gy_24h
ARHGEF28	0.0480742	0.409495	NP_4Gy_24h_vs_NP_0Gy_24h
SLC30A7	0.0481527	0.36035	NP_4Gy_24h_vs_NP_0Gy_24h
TRPS1	0.0483234	0.513984	NP_4Gy_24h_vs_NP_0Gy_24h
DNAJB2	0.0483234	0.420103	NP_4Gy_24h_vs_NP_0Gy_24h
CCDC9B	0.0483234	0.566235	NP_4Gy_24h_vs_NP_0Gy_24h
ECSIT	0.0483835	-0.481998	NP_4Gy_24h_vs_NP_0Gy_24h
FMO1	0.048547	-1.45679	NP_4Gy_24h_vs_NP_0Gy_24h
DIRAS1	0.048547	2.35701	NP_4Gy_24h_vs_NP_0Gy_24h
PRPF4B	0.0485937	0.354344	NP_4Gy_24h_vs_NP_0Gy_24h
ZNF652	0.0485937	0.429821	NP_4Gy_24h_vs_NP_0Gy_24h
ARID4B	0.0487294	0.401084	NP_4Gy_24h_vs_NP_0Gy_24h
CTSH	0.048872	0.739381	NP_4Gy_24h_vs_NP_0Gy_24h
TLR4	0.0489599	0.356854	NP_4Gy_24h_vs_NP_0Gy_24h
RAP1GAP	0.0490409	-0.997083	NP_4Gy_24h_vs_NP_0Gy_24h
GPR107	0.0490623	0.361046	NP_4Gy_24h_vs_NP_0Gy_24h
RANBP1	0.0492889	-0.392519	NP_4Gy_24h_vs_NP_0Gy_24h
TRNT1	0.049366	0.444471	NP_4Gy_24h_vs_NP_0Gy_24h
VPS53	0.049366	0.307967	NP_4Gy_24h_vs_NP_0Gy_24h
ARMCX3	0.0493697	0.414386	NP_4Gy_24h_vs_NP_0Gy_24h
ZNF302	0.0496165	0.498029	NP_4Gy_24h_vs_NP_0Gy_24h
ACSL3	0.0496165	0.41627	NP_4Gy_24h_vs_NP_0Gy_24h
RIMBP2	0.0497081	-1.26943	NP_4Gy_24h_vs_NP_0Gy_24h
IGFBP5	0.0497081	0.808757	NP_4Gy_24h_vs_NP_0Gy_24h
KIF24	0.0497081	-0.90454	NP_4Gy_24h_vs_NP_0Gy_24h
MYT1	0.0497081	-1.32576	NP_4Gy_24h_vs_NP_0Gy_24h
SLC5A11	0.0497215	-1.7841	NP_4Gy_24h_vs_NP_0Gy_24h
RND3	0.0497594	0.384614	NP_4Gy_24h_vs_NP_0Gy_24h
ZYG11B	0.0498602	0.44414	NP_4Gy_24h_vs_NP_0Gy_24h
ARHGEF16	0.0499632	-1.17867	NP_4Gy_24h_vs_NP_0Gy_24h
AGO4	0.0499842	0.530742	NP_4Gy_24h_vs_NP_0Gy_24h
H3C3	4.35021806480021e-48	-3.6569	NP_8Gy_24h_vs_NP_0Gy_24h
H1-5	9.84918314147749e-42	-3.55072	NP_8Gy_24h_vs_NP_0Gy_24h
MKI67	1.23673684737725e-35	-2.24303	NP_8Gy_24h_vs_NP_0Gy_24h
MCM4	2.62859030947592e-33	-1.62641	NP_8Gy_24h_vs_NP_0Gy_24h
H3C2	2.69808967756208e-32	-3.53642	NP_8Gy_24h_vs_NP_0Gy_24h
H2BC3	2.52346671448603e-28	-3.96816	NP_8Gy_24h_vs_NP_0Gy_24h
H2AC16	4.87811411950352e-28	-3.38083	NP_8Gy_24h_vs_NP_0Gy_24h
H2AC11	9.52389205002093e-27	-3.14026	NP_8Gy_24h_vs_NP_0Gy_24h
MDM2	1.37766149662402e-26	1.3643	NP_8Gy_24h_vs_NP_0Gy_24h
SMC4	1.4367962623075e-21	-1.21445	NP_8Gy_24h_vs_NP_0Gy_24h
H2BC18	5.673063131108e-21	-2.64812	NP_8Gy_24h_vs_NP_0Gy_24h
H2AC17	6.20798431836756e-20	-2.55867	NP_8Gy_24h_vs_NP_0Gy_24h
UHRF1	8.26687732785392e-20	-1.96421	NP_8Gy_24h_vs_NP_0Gy_24h
KIF20A	2.87538932857332e-19	-2.10173	NP_8Gy_24h_vs_NP_0Gy_24h
MCM3	5.70480382101141e-19	-1.14473	NP_8Gy_24h_vs_NP_0Gy_24h
SERF2	5.70480382101141e-19	1.55743	NP_8Gy_24h_vs_NP_0Gy_24h
KIFC1	1.04821422102577e-18	-2.2523	NP_8Gy_24h_vs_NP_0Gy_24h
CDKN1A	1.90032245232815e-18	1.05764	NP_8Gy_24h_vs_NP_0Gy_24h
ANLN	3.97299639990287e-18	-1.79352	NP_8Gy_24h_vs_NP_0Gy_24h
RRM2	4.22809570044458e-18	-1.917	NP_8Gy_24h_vs_NP_0Gy_24h
H2AC14	1.11547835279548e-17	-3.47735	NP_8Gy_24h_vs_NP_0Gy_24h
TPX2	8.6201370077555e-17	-1.5482	NP_8Gy_24h_vs_NP_0Gy_24h
H2BC14	1.95858806128516e-16	-3.87065	NP_8Gy_24h_vs_NP_0Gy_24h
H1-3	3.30542933580742e-16	-3.16343	NP_8Gy_24h_vs_NP_0Gy_24h
FEN1	4.93564769248553e-16	-1.44052	NP_8Gy_24h_vs_NP_0Gy_24h
H2AC4	5.95880381753533e-16	-3.34607	NP_8Gy_24h_vs_NP_0Gy_24h
H2BC17	8.29916321028834e-16	-2.81134	NP_8Gy_24h_vs_NP_0Gy_24h
H2BC7	1.67358022540406e-15	-2.7472	NP_8Gy_24h_vs_NP_0Gy_24h
SPAG5	3.82404817707146e-15	-1.68233	NP_8Gy_24h_vs_NP_0Gy_24h
GDF15	6.26571547373499e-15	1.46872	NP_8Gy_24h_vs_NP_0Gy_24h
MCM5	6.29464298154284e-15	-1.31608	NP_8Gy_24h_vs_NP_0Gy_24h
KIF11	8.66108091737086e-15	-1.85651	NP_8Gy_24h_vs_NP_0Gy_24h
CCNB1	1.3185506898182e-14	-1.61211	NP_8Gy_24h_vs_NP_0Gy_24h
H2AC12	1.43304610416358e-14	-3.12435	NP_8Gy_24h_vs_NP_0Gy_24h
H3C8	3.46989720704802e-14	-4.45185	NP_8Gy_24h_vs_NP_0Gy_24h
ATAD2	7.36284760956007e-14	-1.28651	NP_8Gy_24h_vs_NP_0Gy_24h
H2BC10	2.16294136502671e-13	-2.93266	NP_8Gy_24h_vs_NP_0Gy_24h
H3C11	2.33941581174863e-13	-1.94275	NP_8Gy_24h_vs_NP_0Gy_24h
CCNA2	3.97532331074273e-13	-2.02011	NP_8Gy_24h_vs_NP_0Gy_24h
KIF22	7.73366166340794e-13	-1.6521	NP_8Gy_24h_vs_NP_0Gy_24h
FDXR	1.18342418427438e-12	1.07863	NP_8Gy_24h_vs_NP_0Gy_24h
H3C7	1.19849469498962e-12	-2.94456	NP_8Gy_24h_vs_NP_0Gy_24h
MCM7	1.69879258323492e-12	-1.21033	NP_8Gy_24h_vs_NP_0Gy_24h
CENPE	1.7651832070046e-12	-1.58973	NP_8Gy_24h_vs_NP_0Gy_24h
H2BC21	1.96053739935828e-12	-1.59626	NP_8Gy_24h_vs_NP_0Gy_24h
SULF2	2.50652044664937e-12	1.33101	NP_8Gy_24h_vs_NP_0Gy_24h
KNL1	4.37481598906692e-12	-1.50147	NP_8Gy_24h_vs_NP_0Gy_24h
NCAPD3	4.37481598906692e-12	-0.84286	NP_8Gy_24h_vs_NP_0Gy_24h
HJURP	6.2577198087608e-12	-2.08775	NP_8Gy_24h_vs_NP_0Gy_24h
CDC6	6.5148090646504e-12	-1.78046	NP_8Gy_24h_vs_NP_0Gy_24h
H2BC11	7.2211227866103e-12	-2.13457	NP_8Gy_24h_vs_NP_0Gy_24h
PLK1	7.88185675903746e-12	-2.12808	NP_8Gy_24h_vs_NP_0Gy_24h
CHAF1A	9.54905168283089e-12	-1.22047	NP_8Gy_24h_vs_NP_0Gy_24h
TACC3	1.8244891580491e-11	-1.51688	NP_8Gy_24h_vs_NP_0Gy_24h
BIRC5	3.25906610925384e-11	-1.77702	NP_8Gy_24h_vs_NP_0Gy_24h
KIF4A	4.77612018594769e-11	-2.01124	NP_8Gy_24h_vs_NP_0Gy_24h
H1-2	4.8909264351129e-11	-1.19387	NP_8Gy_24h_vs_NP_0Gy_24h
ZNF367	7.32325733563568e-11	-1.99029	NP_8Gy_24h_vs_NP_0Gy_24h
RACGAP1	9.5945720016592e-11	-2.00848	NP_8Gy_24h_vs_NP_0Gy_24h
CKAP2	1.94250397672029e-10	-0.991421	NP_8Gy_24h_vs_NP_0Gy_24h
FAM83D	3.58034749994913e-10	-1.87963	NP_8Gy_24h_vs_NP_0Gy_24h
NCAPG	3.59431316948396e-10	-1.81378	NP_8Gy_24h_vs_NP_0Gy_24h
APOH	4.11339833734025e-10	3.06892	NP_8Gy_24h_vs_NP_0Gy_24h
CDCA2	4.6705960446627e-10	-1.99269	NP_8Gy_24h_vs_NP_0Gy_24h
KIF18B	6.7993678619156e-10	-2.13662	NP_8Gy_24h_vs_NP_0Gy_24h
LMNB1	8.11823334698251e-10	-1.28419	NP_8Gy_24h_vs_NP_0Gy_24h
FBXO5	1.2591818710038e-09	-1.67179	NP_8Gy_24h_vs_NP_0Gy_24h
FOXM1	1.43093163505017e-09	-1.34064	NP_8Gy_24h_vs_NP_0Gy_24h
H4C4	1.43093163505017e-09	-2.24123	NP_8Gy_24h_vs_NP_0Gy_24h
TOP2A	1.45338951455252e-09	-1.72341	NP_8Gy_24h_vs_NP_0Gy_24h
ZWINT	1.64049015284628e-09	-1.53499	NP_8Gy_24h_vs_NP_0Gy_24h
INCENP	2.65124178936404e-09	-1.05288	NP_8Gy_24h_vs_NP_0Gy_24h
ASPM	4.3131889287649e-09	-1.46631	NP_8Gy_24h_vs_NP_0Gy_24h
H1-4	4.52682399926986e-09	-1.15891	NP_8Gy_24h_vs_NP_0Gy_24h
CDKN3	5.07141000397153e-09	-1.9369	NP_8Gy_24h_vs_NP_0Gy_24h
NCAPG2	7.08996751682977e-09	-1.27789	NP_8Gy_24h_vs_NP_0Gy_24h
KIF2C	7.67242334759678e-09	-1.75118	NP_8Gy_24h_vs_NP_0Gy_24h
ARPP19	7.76100421854999e-09	0.628114	NP_8Gy_24h_vs_NP_0Gy_24h
HMGB2	1.06130962725799e-08	-1.24936	NP_8Gy_24h_vs_NP_0Gy_24h
H4C2	1.08264634850144e-08	-1.39299	NP_8Gy_24h_vs_NP_0Gy_24h
E2F1	1.30231649950863e-08	-2.14098	NP_8Gy_24h_vs_NP_0Gy_24h
MELK	1.35184036105788e-08	-1.40859	NP_8Gy_24h_vs_NP_0Gy_24h
BUB1	1.676603184864e-08	-1.74816	NP_8Gy_24h_vs_NP_0Gy_24h
SHCBP1	1.71745795456615e-08	-1.50174	NP_8Gy_24h_vs_NP_0Gy_24h
H2AC8	1.71745795456615e-08	-1.30912	NP_8Gy_24h_vs_NP_0Gy_24h
MCM10	1.75435857619711e-08	-1.9933	NP_8Gy_24h_vs_NP_0Gy_24h
CEP55	1.93283256812366e-08	-1.70038	NP_8Gy_24h_vs_NP_0Gy_24h
MCM2	2.13477900553544e-08	-1.53167	NP_8Gy_24h_vs_NP_0Gy_24h
H2BC5	2.13477900553544e-08	-1.31779	NP_8Gy_24h_vs_NP_0Gy_24h
CENPF	2.45079460853022e-08	-1.25771	NP_8Gy_24h_vs_NP_0Gy_24h
NEK2	2.52331747840077e-08	-2.17922	NP_8Gy_24h_vs_NP_0Gy_24h
ZMAT3	2.52331747840077e-08	0.743016	NP_8Gy_24h_vs_NP_0Gy_24h
STOM	2.77496095258824e-08	0.703428	NP_8Gy_24h_vs_NP_0Gy_24h
CIT	3.063220693763e-08	-1.01139	NP_8Gy_24h_vs_NP_0Gy_24h
CDC20	3.09601766243264e-08	-1.90563	NP_8Gy_24h_vs_NP_0Gy_24h
NDC80	3.29840775508181e-08	-1.92884	NP_8Gy_24h_vs_NP_0Gy_24h
CKAP2L	4.27920914612272e-08	-1.79341	NP_8Gy_24h_vs_NP_0Gy_24h
CLSPN	4.54242646725601e-08	-1.5782	NP_8Gy_24h_vs_NP_0Gy_24h
SPATA18	7.76453070053609e-08	1.01741	NP_8Gy_24h_vs_NP_0Gy_24h
H4C3	8.85138321836242e-08	-1.86559	NP_8Gy_24h_vs_NP_0Gy_24h
TK1	8.8931766899157e-08	-1.40587	NP_8Gy_24h_vs_NP_0Gy_24h
H3C10	9.42475632278383e-08	-2.34887	NP_8Gy_24h_vs_NP_0Gy_24h
H2BC13	1.11058086411471e-07	-2.66886	NP_8Gy_24h_vs_NP_0Gy_24h
GTSE1	1.12408003891269e-07	-1.91584	NP_8Gy_24h_vs_NP_0Gy_24h
AURKA	1.64260580559059e-07	-1.51714	NP_8Gy_24h_vs_NP_0Gy_24h
NUF2	2.12998097910614e-07	-2.08104	NP_8Gy_24h_vs_NP_0Gy_24h
LMNB2	3.10603750107361e-07	-0.824641	NP_8Gy_24h_vs_NP_0Gy_24h
KNSTRN	4.35492949955405e-07	-0.940682	NP_8Gy_24h_vs_NP_0Gy_24h
CCNB2	4.87496694902772e-07	-1.45339	NP_8Gy_24h_vs_NP_0Gy_24h
PCMTD1	5.33132956687762e-07	0.750835	NP_8Gy_24h_vs_NP_0Gy_24h
PKMYT1	5.38348061239185e-07	-2.36597	NP_8Gy_24h_vs_NP_0Gy_24h
HAUS8	5.72279482504348e-07	-1.51539	NP_8Gy_24h_vs_NP_0Gy_24h
AURKB	6.07861329393398e-07	-1.92579	NP_8Gy_24h_vs_NP_0Gy_24h
CDKN2C	6.45241409791109e-07	-2.20792	NP_8Gy_24h_vs_NP_0Gy_24h
TROAP	6.49788264103133e-07	-1.71668	NP_8Gy_24h_vs_NP_0Gy_24h
NCAPD2	6.65711253798612e-07	-0.801804	NP_8Gy_24h_vs_NP_0Gy_24h
TCF19	8.31804025107568e-07	-1.7275	NP_8Gy_24h_vs_NP_0Gy_24h
H2AC13	8.31804025107568e-07	-2.24041	NP_8Gy_24h_vs_NP_0Gy_24h
KIF23	9.1762516813842e-07	-1.27896	NP_8Gy_24h_vs_NP_0Gy_24h
LEPROT	9.72086487439798e-07	0.661272	NP_8Gy_24h_vs_NP_0Gy_24h
TP53INP1	1.4576780555271e-06	0.664176	NP_8Gy_24h_vs_NP_0Gy_24h
MCM6	1.70473340022183e-06	-0.862782	NP_8Gy_24h_vs_NP_0Gy_24h
PSMC3IP	1.95723962027387e-06	-1.42011	NP_8Gy_24h_vs_NP_0Gy_24h
H2AX	2.077179595522e-06	-1.04617	NP_8Gy_24h_vs_NP_0Gy_24h
MIS18A	2.33758689147569e-06	-1.54517	NP_8Gy_24h_vs_NP_0Gy_24h
UBE2C	2.33758689147569e-06	-1.71718	NP_8Gy_24h_vs_NP_0Gy_24h
SLC40A1	2.45218647135534e-06	0.836311	NP_8Gy_24h_vs_NP_0Gy_24h
SPC24	2.91545588627822e-06	-1.42005	NP_8Gy_24h_vs_NP_0Gy_24h
CXCL8	2.91545588627822e-06	-1.94945	NP_8Gy_24h_vs_NP_0Gy_24h
H2AZ1	3.48329437225179e-06	-0.859885	NP_8Gy_24h_vs_NP_0Gy_24h
CEP85	3.83934290860704e-06	-0.965872	NP_8Gy_24h_vs_NP_0Gy_24h
H2AC21	3.97654558136355e-06	-2.12902	NP_8Gy_24h_vs_NP_0Gy_24h
FANCI	4.19149237064026e-06	-0.968846	NP_8Gy_24h_vs_NP_0Gy_24h
HELLS	4.72920147392432e-06	-1.03432	NP_8Gy_24h_vs_NP_0Gy_24h
CCND2	6.07858660093482e-06	0.765597	NP_8Gy_24h_vs_NP_0Gy_24h
DHFR	6.21288941289312e-06	-1.02343	NP_8Gy_24h_vs_NP_0Gy_24h
H2BC12	6.54132590174877e-06	-0.879258	NP_8Gy_24h_vs_NP_0Gy_24h
CDCA3	6.88149012779927e-06	-1.93947	NP_8Gy_24h_vs_NP_0Gy_24h
FGB	7.0776045999241e-06	2.24658	NP_8Gy_24h_vs_NP_0Gy_24h
MSH6	7.28443499948706e-06	-0.562535	NP_8Gy_24h_vs_NP_0Gy_24h
EPS8L2	7.71932617945712e-06	1.03639	NP_8Gy_24h_vs_NP_0Gy_24h
EXO1	8.50651751466892e-06	-1.93673	NP_8Gy_24h_vs_NP_0Gy_24h
KIF15	8.86385311532557e-06	-1.98728	NP_8Gy_24h_vs_NP_0Gy_24h
STIL	9.94385358138037e-06	-1.38429	NP_8Gy_24h_vs_NP_0Gy_24h
PDE4D	1.08627114980989e-05	1.03017	NP_8Gy_24h_vs_NP_0Gy_24h
STX12	1.16792009759677e-05	0.50938	NP_8Gy_24h_vs_NP_0Gy_24h
FAM111A	1.17272044605824e-05	-0.662367	NP_8Gy_24h_vs_NP_0Gy_24h
TRIM22	1.24575710380195e-05	0.537366	NP_8Gy_24h_vs_NP_0Gy_24h
POLE	1.24575710380195e-05	-0.768454	NP_8Gy_24h_vs_NP_0Gy_24h
BTG2	1.33122941871388e-05	0.810785	NP_8Gy_24h_vs_NP_0Gy_24h
BUB1B	1.47285325675413e-05	-1.48912	NP_8Gy_24h_vs_NP_0Gy_24h
UBE2S	1.53758326213111e-05	-0.945531	NP_8Gy_24h_vs_NP_0Gy_24h
PIGX	1.90868744234964e-05	-1.0872	NP_8Gy_24h_vs_NP_0Gy_24h
GINS2	2.00084641478398e-05	-1.74356	NP_8Gy_24h_vs_NP_0Gy_24h
MYBL2	2.20199817687059e-05	-1.91274	NP_8Gy_24h_vs_NP_0Gy_24h
FAM111B	2.37048838822177e-05	-2.39457	NP_8Gy_24h_vs_NP_0Gy_24h
MASTL	2.63377305857704e-05	-1.26365	NP_8Gy_24h_vs_NP_0Gy_24h
DEPDC1	3.29779425943831e-05	-1.94525	NP_8Gy_24h_vs_NP_0Gy_24h
RFC2	3.51461222824633e-05	-0.974281	NP_8Gy_24h_vs_NP_0Gy_24h
CPM	4.17232264926054e-05	1.32649	NP_8Gy_24h_vs_NP_0Gy_24h
SERPINA1	4.18320065312659e-05	1.89621	NP_8Gy_24h_vs_NP_0Gy_24h
DRAM1	4.25235552493591e-05	0.682793	NP_8Gy_24h_vs_NP_0Gy_24h
ASF1B	4.62663891133081e-05	-2.22393	NP_8Gy_24h_vs_NP_0Gy_24h
PLK2	4.82145136782888e-05	0.701732	NP_8Gy_24h_vs_NP_0Gy_24h
ARHGAP11A	4.9791110964147e-05	-1.76987	NP_8Gy_24h_vs_NP_0Gy_24h
MAL2	5.04329242273584e-05	-1.84766	NP_8Gy_24h_vs_NP_0Gy_24h
PHF19	5.19488676289683e-05	-0.906065	NP_8Gy_24h_vs_NP_0Gy_24h
XPC	5.36124140159087e-05	0.618462	NP_8Gy_24h_vs_NP_0Gy_24h
GINS1	5.41800948528507e-05	-1.15842	NP_8Gy_24h_vs_NP_0Gy_24h
PIMREG	5.41800948528507e-05	-2.06423	NP_8Gy_24h_vs_NP_0Gy_24h
FCHO2	5.41800948528507e-05	0.584584	NP_8Gy_24h_vs_NP_0Gy_24h
ETFB	5.62965460433113e-05	1.00645	NP_8Gy_24h_vs_NP_0Gy_24h
DLGAP5	5.84377020437487e-05	-1.45259	NP_8Gy_24h_vs_NP_0Gy_24h
H2BC6	6.82996588498217e-05	-1.96998	NP_8Gy_24h_vs_NP_0Gy_24h
VWCE	7.3168318891366e-05	0.914921	NP_8Gy_24h_vs_NP_0Gy_24h
SPC25	7.37018976801136e-05	-2.21599	NP_8Gy_24h_vs_NP_0Gy_24h
CYFIP2	7.52810670004692e-05	0.730561	NP_8Gy_24h_vs_NP_0Gy_24h
RARS2	7.52810670004692e-05	0.521922	NP_8Gy_24h_vs_NP_0Gy_24h
CDC25B	7.53800820306958e-05	-0.63179	NP_8Gy_24h_vs_NP_0Gy_24h
TUBB4B	7.53800820306958e-05	-0.648449	NP_8Gy_24h_vs_NP_0Gy_24h
BBC3	7.58244459575976e-05	0.858222	NP_8Gy_24h_vs_NP_0Gy_24h
RANBP1	7.8111672758651e-05	-0.641188	NP_8Gy_24h_vs_NP_0Gy_24h
TIGAR	8.32466234641521e-05	0.780622	NP_8Gy_24h_vs_NP_0Gy_24h
BTBD8	8.61217137577984e-05	1.40228	NP_8Gy_24h_vs_NP_0Gy_24h
SDF2L1	8.85970334191194e-05	-0.911982	NP_8Gy_24h_vs_NP_0Gy_24h
PLK4	9.96510319584185e-05	-1.38604	NP_8Gy_24h_vs_NP_0Gy_24h
CENPA	0.00010018	-1.97926	NP_8Gy_24h_vs_NP_0Gy_24h
CENPU	0.000114634	-1.43932	NP_8Gy_24h_vs_NP_0Gy_24h
H4C13	0.000140468	-2.1282	NP_8Gy_24h_vs_NP_0Gy_24h
TMPO	0.000141198	-0.664366	NP_8Gy_24h_vs_NP_0Gy_24h
CBR4	0.000144709	0.837774	NP_8Gy_24h_vs_NP_0Gy_24h
GSN	0.00014841	0.520043	NP_8Gy_24h_vs_NP_0Gy_24h
GMNN	0.000149399	-0.973584	NP_8Gy_24h_vs_NP_0Gy_24h
NASP	0.000158662	-0.56508	NP_8Gy_24h_vs_NP_0Gy_24h
TUBA1C	0.000168138	-0.672182	NP_8Gy_24h_vs_NP_0Gy_24h
ANP32E	0.000187523	-0.613374	NP_8Gy_24h_vs_NP_0Gy_24h
KRT18	0.000189115	-0.7498	NP_8Gy_24h_vs_NP_0Gy_24h
TTR	0.000192504	1.57559	NP_8Gy_24h_vs_NP_0Gy_24h
DBH	0.000192504	-2.32997	NP_8Gy_24h_vs_NP_0Gy_24h
APOBEC3C	0.000196436	0.857374	NP_8Gy_24h_vs_NP_0Gy_24h
SESN2	0.0001992	0.693752	NP_8Gy_24h_vs_NP_0Gy_24h
CDCA5	0.000199976	-1.15117	NP_8Gy_24h_vs_NP_0Gy_24h
MYCT1	0.000201931	0.696296	NP_8Gy_24h_vs_NP_0Gy_24h
ALB	0.000204837	1.50875	NP_8Gy_24h_vs_NP_0Gy_24h
TOMM40	0.000218997	-0.672383	NP_8Gy_24h_vs_NP_0Gy_24h
CDCA8	0.000218997	-1.49821	NP_8Gy_24h_vs_NP_0Gy_24h
H4C9	0.000228767	-2.39122	NP_8Gy_24h_vs_NP_0Gy_24h
ANAPC16	0.000243318	0.755065	NP_8Gy_24h_vs_NP_0Gy_24h
H2BC15	0.000244518	-1.17116	NP_8Gy_24h_vs_NP_0Gy_24h
PPIF	0.000251892	-0.761945	NP_8Gy_24h_vs_NP_0Gy_24h
APOC3	0.000271749	2.12569	NP_8Gy_24h_vs_NP_0Gy_24h
H2BC9	0.000271749	-2.09298	NP_8Gy_24h_vs_NP_0Gy_24h
EZH2	0.000278789	-0.955803	NP_8Gy_24h_vs_NP_0Gy_24h
KIF14	0.000298729	-1.17393	NP_8Gy_24h_vs_NP_0Gy_24h
CENPO	0.000301161	-0.846543	NP_8Gy_24h_vs_NP_0Gy_24h
H3C1	0.000311819	-1.64314	NP_8Gy_24h_vs_NP_0Gy_24h
KPNA2	0.000328991	-0.558874	NP_8Gy_24h_vs_NP_0Gy_24h
SPG11	0.000331523	0.589217	NP_8Gy_24h_vs_NP_0Gy_24h
REEP4	0.00034713	-0.877411	NP_8Gy_24h_vs_NP_0Gy_24h
CES2	0.000352199	0.600225	NP_8Gy_24h_vs_NP_0Gy_24h
ESPL1	0.000384684	-1.41121	NP_8Gy_24h_vs_NP_0Gy_24h
ZNF81	0.000396848	0.956044	NP_8Gy_24h_vs_NP_0Gy_24h
GPNMB	0.000400359	-1.32075	NP_8Gy_24h_vs_NP_0Gy_24h
CENPW	0.000409939	-1.14139	NP_8Gy_24h_vs_NP_0Gy_24h
METTL21A	0.000422182	1.1452	NP_8Gy_24h_vs_NP_0Gy_24h
SLFN5	0.000426881	0.484275	NP_8Gy_24h_vs_NP_0Gy_24h
EXOC3L4	0.000426881	-2.08486	NP_8Gy_24h_vs_NP_0Gy_24h
RFC4	0.00043544	-1.08777	NP_8Gy_24h_vs_NP_0Gy_24h
HASPIN	0.00043544	-1.75212	NP_8Gy_24h_vs_NP_0Gy_24h
SEC14L1	0.000452861	0.495175	NP_8Gy_24h_vs_NP_0Gy_24h
XPNPEP2	0.000458591	-1.44874	NP_8Gy_24h_vs_NP_0Gy_24h
CP	0.000460332	1.73745	NP_8Gy_24h_vs_NP_0Gy_24h
PHLDA3	0.000466925	0.67414	NP_8Gy_24h_vs_NP_0Gy_24h
CXCL2	0.000479169	-1.34629	NP_8Gy_24h_vs_NP_0Gy_24h
FAS	0.000480454	0.756506	NP_8Gy_24h_vs_NP_0Gy_24h
RAD54L	0.000503737	-1.60381	NP_8Gy_24h_vs_NP_0Gy_24h
PAIP2B	0.000508079	-1.47156	NP_8Gy_24h_vs_NP_0Gy_24h
CCDC122	0.000510561	1.19005	NP_8Gy_24h_vs_NP_0Gy_24h
TRIAP1	0.000517199	0.589343	NP_8Gy_24h_vs_NP_0Gy_24h
H2AC15	0.000521793	-1.74976	NP_8Gy_24h_vs_NP_0Gy_24h
SKA3	0.00053393	-1.29528	NP_8Gy_24h_vs_NP_0Gy_24h
CHMP3	0.000538979	0.783125	NP_8Gy_24h_vs_NP_0Gy_24h
RRM2B	0.000540069	0.492351	NP_8Gy_24h_vs_NP_0Gy_24h
DTL	0.000540069	-1.44214	NP_8Gy_24h_vs_NP_0Gy_24h
TRIP13	0.000556206	-1.18021	NP_8Gy_24h_vs_NP_0Gy_24h
SKA1	0.000564205	-1.58186	NP_8Gy_24h_vs_NP_0Gy_24h
NCAPH	0.000603739	-1.22705	NP_8Gy_24h_vs_NP_0Gy_24h
MXD3	0.00063655	-1.75117	NP_8Gy_24h_vs_NP_0Gy_24h
INKA2	0.000647124	0.745749	NP_8Gy_24h_vs_NP_0Gy_24h
ATXN1L	0.000689808	0.551476	NP_8Gy_24h_vs_NP_0Gy_24h
ORM1	0.000689808	1.83837	NP_8Gy_24h_vs_NP_0Gy_24h
KIF20B	0.000699807	-0.900672	NP_8Gy_24h_vs_NP_0Gy_24h
ISCU	0.000852872	0.531337	NP_8Gy_24h_vs_NP_0Gy_24h
POLH	0.000854383	0.616385	NP_8Gy_24h_vs_NP_0Gy_24h
CSRP2	0.000873534	-1.00164	NP_8Gy_24h_vs_NP_0Gy_24h
SERPINA7	0.000896011	-2.00234	NP_8Gy_24h_vs_NP_0Gy_24h
POLD1	0.000898744	-0.842605	NP_8Gy_24h_vs_NP_0Gy_24h
TRIM38	0.000914358	0.581197	NP_8Gy_24h_vs_NP_0Gy_24h
SLC35E3	0.000988028	0.704018	NP_8Gy_24h_vs_NP_0Gy_24h
CRP	0.00100759	2.12169	NP_8Gy_24h_vs_NP_0Gy_24h
SMC1A	0.00101122	-0.499762	NP_8Gy_24h_vs_NP_0Gy_24h
TRIB1	0.00104724	0.753036	NP_8Gy_24h_vs_NP_0Gy_24h
GINS4	0.00105943	-1.14745	NP_8Gy_24h_vs_NP_0Gy_24h
MAPKAP1	0.0010674	0.438767	NP_8Gy_24h_vs_NP_0Gy_24h
ERLEC1	0.00108427	0.477917	NP_8Gy_24h_vs_NP_0Gy_24h
CLMN	0.001191	0.603481	NP_8Gy_24h_vs_NP_0Gy_24h
SGO2	0.00125053	-1.11864	NP_8Gy_24h_vs_NP_0Gy_24h
CDT1	0.00126094	-1.21689	NP_8Gy_24h_vs_NP_0Gy_24h
WDR76	0.00138511	-1.14608	NP_8Gy_24h_vs_NP_0Gy_24h
MTHFD1	0.00139014	-0.437702	NP_8Gy_24h_vs_NP_0Gy_24h
H6PD	0.0013952	0.60961	NP_8Gy_24h_vs_NP_0Gy_24h
ALPK2	0.0013952	-0.918323	NP_8Gy_24h_vs_NP_0Gy_24h
SLC34A1	0.00139743	-2.34179	NP_8Gy_24h_vs_NP_0Gy_24h
CCNG1	0.00145255	0.542351	NP_8Gy_24h_vs_NP_0Gy_24h
ZNHIT6	0.00149123	0.623084	NP_8Gy_24h_vs_NP_0Gy_24h
C12orf75	0.00151188	-0.584369	NP_8Gy_24h_vs_NP_0Gy_24h
CHTF18	0.00151362	-1.2665	NP_8Gy_24h_vs_NP_0Gy_24h
GADD45A	0.00151458	0.594083	NP_8Gy_24h_vs_NP_0Gy_24h
BRCA2	0.00152979	-1.18278	NP_8Gy_24h_vs_NP_0Gy_24h
HRG	0.00153355	1.11768	NP_8Gy_24h_vs_NP_0Gy_24h
TRA2B	0.00153646	-0.465382	NP_8Gy_24h_vs_NP_0Gy_24h
BCL2L1	0.00167287	0.580561	NP_8Gy_24h_vs_NP_0Gy_24h
GSDME	0.00173254	0.561023	NP_8Gy_24h_vs_NP_0Gy_24h
CXCL1	0.00175951	-1.22157	NP_8Gy_24h_vs_NP_0Gy_24h
CXXC5	0.00180865	-1.15505	NP_8Gy_24h_vs_NP_0Gy_24h
ERCC6L	0.00184861	-1.35326	NP_8Gy_24h_vs_NP_0Gy_24h
TTF2	0.0018556	-0.620004	NP_8Gy_24h_vs_NP_0Gy_24h
ZNF561	0.00186446	0.642804	NP_8Gy_24h_vs_NP_0Gy_24h
C14orf28	0.00186446	1.11045	NP_8Gy_24h_vs_NP_0Gy_24h
FGG	0.00191054	2.11677	NP_8Gy_24h_vs_NP_0Gy_24h
HP	0.00193914	1.72349	NP_8Gy_24h_vs_NP_0Gy_24h
TPD52L1	0.00195209	-1.22972	NP_8Gy_24h_vs_NP_0Gy_24h
KHK	0.00195465	-1.31544	NP_8Gy_24h_vs_NP_0Gy_24h
SPDL1	0.00195883	-0.696197	NP_8Gy_24h_vs_NP_0Gy_24h
GATA4	0.0020492	-0.956789	NP_8Gy_24h_vs_NP_0Gy_24h
ATF3	0.00206156	0.826178	NP_8Gy_24h_vs_NP_0Gy_24h
TPP1	0.00206427	0.449747	NP_8Gy_24h_vs_NP_0Gy_24h
SLC38A1	0.00209977	0.487291	NP_8Gy_24h_vs_NP_0Gy_24h
WDR62	0.00210765	-1.23134	NP_8Gy_24h_vs_NP_0Gy_24h
SLC25A45	0.00229433	1.12379	NP_8Gy_24h_vs_NP_0Gy_24h
TRAF4	0.00235609	0.600533	NP_8Gy_24h_vs_NP_0Gy_24h
RBL1	0.0023839	-0.859156	NP_8Gy_24h_vs_NP_0Gy_24h
PTTG1	0.00253484	-1.04624	NP_8Gy_24h_vs_NP_0Gy_24h
CDC45	0.0026367	-1.39338	NP_8Gy_24h_vs_NP_0Gy_24h
CD248	0.00268494	-0.972326	NP_8Gy_24h_vs_NP_0Gy_24h
NSD2	0.00277262	-0.403601	NP_8Gy_24h_vs_NP_0Gy_24h
NUAK1	0.00280876	0.527491	NP_8Gy_24h_vs_NP_0Gy_24h
TIMELESS	0.00280876	-0.4862	NP_8Gy_24h_vs_NP_0Gy_24h
SLFNL1	0.00281065	-1.9201	NP_8Gy_24h_vs_NP_0Gy_24h
PDGFRB	0.0028389	-0.955817	NP_8Gy_24h_vs_NP_0Gy_24h
CD46	0.00292029	0.463285	NP_8Gy_24h_vs_NP_0Gy_24h
MAD2L1	0.00292029	-1.15243	NP_8Gy_24h_vs_NP_0Gy_24h
PTCHD4	0.00292029	0.848286	NP_8Gy_24h_vs_NP_0Gy_24h
GNPTAB	0.00297829	0.486539	NP_8Gy_24h_vs_NP_0Gy_24h
TENT5C	0.00312717	-0.961117	NP_8Gy_24h_vs_NP_0Gy_24h
TMOD2	0.00317078	0.788091	NP_8Gy_24h_vs_NP_0Gy_24h
TUBA1B	0.00326488	-0.728509	NP_8Gy_24h_vs_NP_0Gy_24h
CACYBP	0.00327283	-0.379529	NP_8Gy_24h_vs_NP_0Gy_24h
ERAP2	0.00331948	0.639912	NP_8Gy_24h_vs_NP_0Gy_24h
H2AC20	0.00341598	-0.72205	NP_8Gy_24h_vs_NP_0Gy_24h
TMEM184A	0.00343426	-1.85682	NP_8Gy_24h_vs_NP_0Gy_24h
DHX58	0.0034482	-1.45412	NP_8Gy_24h_vs_NP_0Gy_24h
CEBPD	0.0034482	-1.15985	NP_8Gy_24h_vs_NP_0Gy_24h
DGKA	0.00354963	0.511861	NP_8Gy_24h_vs_NP_0Gy_24h
MMAB	0.00354963	0.663523	NP_8Gy_24h_vs_NP_0Gy_24h
HIVEP1	0.00355246	0.544603	NP_8Gy_24h_vs_NP_0Gy_24h
AP3S2	0.00355246	0.674187	NP_8Gy_24h_vs_NP_0Gy_24h
HSPA4L	0.00359658	0.640745	NP_8Gy_24h_vs_NP_0Gy_24h
HNRNPH3	0.00361824	-0.414624	NP_8Gy_24h_vs_NP_0Gy_24h
BRIP1	0.00384564	-1.37128	NP_8Gy_24h_vs_NP_0Gy_24h
CUL4B	0.00384564	0.357455	NP_8Gy_24h_vs_NP_0Gy_24h
UBE2Q1	0.00384564	0.52843	NP_8Gy_24h_vs_NP_0Gy_24h
TTK	0.00391118	-1.36123	NP_8Gy_24h_vs_NP_0Gy_24h
LRIG2	0.00391118	0.696261	NP_8Gy_24h_vs_NP_0Gy_24h
SLC38A9	0.00395844	0.607025	NP_8Gy_24h_vs_NP_0Gy_24h
ASXL3	0.004066	1.03389	NP_8Gy_24h_vs_NP_0Gy_24h
IQGAP3	0.00412709	-0.879023	NP_8Gy_24h_vs_NP_0Gy_24h
SMC2	0.0041541	-0.569714	NP_8Gy_24h_vs_NP_0Gy_24h
VCPIP1	0.00429108	0.467184	NP_8Gy_24h_vs_NP_0Gy_24h
FANCA	0.00429108	-0.869923	NP_8Gy_24h_vs_NP_0Gy_24h
PGPEP1	0.00443487	0.535818	NP_8Gy_24h_vs_NP_0Gy_24h
DNMT1	0.00445055	-0.513647	NP_8Gy_24h_vs_NP_0Gy_24h
SAA4	0.00445787	4.40306	NP_8Gy_24h_vs_NP_0Gy_24h
MAVS	0.00448483	0.451847	NP_8Gy_24h_vs_NP_0Gy_24h
PSRC1	0.00452609	-1.42368	NP_8Gy_24h_vs_NP_0Gy_24h
BRI3	0.00459398	0.551076	NP_8Gy_24h_vs_NP_0Gy_24h
ORAI3	0.00459398	0.809692	NP_8Gy_24h_vs_NP_0Gy_24h
C21orf58	0.00464516	-1.19263	NP_8Gy_24h_vs_NP_0Gy_24h
CCNE2	0.00464516	-1.4789	NP_8Gy_24h_vs_NP_0Gy_24h
SLC35G1	0.00464516	-1.34585	NP_8Gy_24h_vs_NP_0Gy_24h
RAD51	0.00467215	-1.2179	NP_8Gy_24h_vs_NP_0Gy_24h
HNRNPA2B1	0.00472821	-0.363061	NP_8Gy_24h_vs_NP_0Gy_24h
CREBRF	0.00472821	0.685133	NP_8Gy_24h_vs_NP_0Gy_24h
MKLN1	0.00474602	0.590729	NP_8Gy_24h_vs_NP_0Gy_24h
MOSPD1	0.00480223	0.779544	NP_8Gy_24h_vs_NP_0Gy_24h
STING1	0.00482889	0.535402	NP_8Gy_24h_vs_NP_0Gy_24h
RBBP8	0.00489512	-0.63057	NP_8Gy_24h_vs_NP_0Gy_24h
PIM1	0.00489512	-0.904541	NP_8Gy_24h_vs_NP_0Gy_24h
SESN1	0.00496851	0.614885	NP_8Gy_24h_vs_NP_0Gy_24h
HBS1L	0.00497403	0.39232	NP_8Gy_24h_vs_NP_0Gy_24h
CXCR4	0.00497403	0.912201	NP_8Gy_24h_vs_NP_0Gy_24h
RIN2	0.00497403	0.472116	NP_8Gy_24h_vs_NP_0Gy_24h
DLK2	0.00497403	1.96279	NP_8Gy_24h_vs_NP_0Gy_24h
KIF18A	0.0051343	-1.21645	NP_8Gy_24h_vs_NP_0Gy_24h
LRRC3	0.00513536	0.752801	NP_8Gy_24h_vs_NP_0Gy_24h
RPS27L	0.00517094	0.497406	NP_8Gy_24h_vs_NP_0Gy_24h
FANCD2	0.00519846	-0.909304	NP_8Gy_24h_vs_NP_0Gy_24h
NET1	0.00520654	-0.440894	NP_8Gy_24h_vs_NP_0Gy_24h
TNFSF4	0.0053004	0.547143	NP_8Gy_24h_vs_NP_0Gy_24h
HES2	0.00554485	0.821837	NP_8Gy_24h_vs_NP_0Gy_24h
FIGNL1	0.0057936	-0.6945	NP_8Gy_24h_vs_NP_0Gy_24h
PARP1	0.00583999	-0.41075	NP_8Gy_24h_vs_NP_0Gy_24h
[truncated: 1,723 more rows]

## Sheet: lncRNA
Geneid	padj	log2FoldChange	hypothesis
ENSG00000257181	4.91653550578358e-06	1.34153	NP_8Gy_6h_vs_NP_0Gy_6h
ENSG00000233783	4.53981806803421e-05	-2.75917	NP_8Gy_6h_vs_NP_0Gy_6h
ENSG00000286116	4.53981806803421e-05	1.36029	NP_8Gy_6h_vs_NP_0Gy_6h
ENSG00000286458	4.53981806803421e-05	-3.33518	NP_8Gy_6h_vs_NP_0Gy_6h
ENSG00000288876	0.000103318	-3.3733	NP_8Gy_6h_vs_NP_0Gy_6h
KCNQ1OT1	0.000224737	-0.974708	NP_8Gy_6h_vs_NP_0Gy_6h
STARD13-AS	0.000411185	-1.6182	NP_8Gy_6h_vs_NP_0Gy_6h
ENSG00000268362	0.00157556	-0.977532	NP_8Gy_6h_vs_NP_0Gy_6h
ENSG00000279110	0.00157556	-1.47884	NP_8Gy_6h_vs_NP_0Gy_6h
ZCCHC14-DT	0.00157556	2.36972	NP_8Gy_6h_vs_NP_0Gy_6h
MIR99AHG	0.00184134	-1.0126	NP_8Gy_6h_vs_NP_0Gy_6h
ENSG00000250280	0.00214419	-2.22642	NP_8Gy_6h_vs_NP_0Gy_6h
ENSG00000287134	0.00231457	-1.89773	NP_8Gy_6h_vs_NP_0Gy_6h
MIR4435-2HG	0.00262381	-0.748375	NP_8Gy_6h_vs_NP_0Gy_6h
NALF1-IT1	0.00313648	-1.87331	NP_8Gy_6h_vs_NP_0Gy_6h
ENSG00000265408	0.00318333	1.19302	NP_8Gy_6h_vs_NP_0Gy_6h
ENSG00000251171	0.00407993	-2.8598	NP_8Gy_6h_vs_NP_0Gy_6h
CASC15	0.00407993	-0.930988	NP_8Gy_6h_vs_NP_0Gy_6h
ENSG00000225213	0.0047439	-5.46713	NP_8Gy_6h_vs_NP_0Gy_6h
DIP2C-AS1	0.00531857	-1.27097	NP_8Gy_6h_vs_NP_0Gy_6h
ENSG00000224733	0.00535722	-2.90891	NP_8Gy_6h_vs_NP_0Gy_6h
PSMB8-AS1	0.00549138	0.966784	NP_8Gy_6h_vs_NP_0Gy_6h
ENSG00000253284	0.00549138	-2.17149	NP_8Gy_6h_vs_NP_0Gy_6h
ENSG00000267458	0.00549138	0.836462	NP_8Gy_6h_vs_NP_0Gy_6h
TMEM14EP	0.00549138	-2.22422	NP_8Gy_6h_vs_NP_0Gy_6h
LINC00641	0.00604732	-1.54632	NP_8Gy_6h_vs_NP_0Gy_6h
ENSG00000283662	0.00627282	3.34638	NP_8Gy_6h_vs_NP_0Gy_6h
ENSG00000279419	0.00668588	-3.02159	NP_8Gy_6h_vs_NP_0Gy_6h
FAM99A	0.00683312	4.75388	NP_8Gy_6h_vs_NP_0Gy_6h
XPC-AS1	0.00683312	0.960056	NP_8Gy_6h_vs_NP_0Gy_6h
PPM1K-DT	0.00683312	1.68826	NP_8Gy_6h_vs_NP_0Gy_6h
LINC02487	0.00720798	1.82407	NP_8Gy_6h_vs_NP_0Gy_6h
LINC01614	0.00720798	-2.36815	NP_8Gy_6h_vs_NP_0Gy_6h
EFCAB13-DT	0.00720798	-3.41353	NP_8Gy_6h_vs_NP_0Gy_6h
TMEM51-AS2	0.00932877	-3.51415	NP_8Gy_6h_vs_NP_0Gy_6h
ENSG00000288928	0.00932877	-1.97313	NP_8Gy_6h_vs_NP_0Gy_6h
VPS13C-DT	0.00962218	-4.88958	NP_8Gy_6h_vs_NP_0Gy_6h
ENSG00000236003	0.00986423	-2.38023	NP_8Gy_6h_vs_NP_0Gy_6h
ENSG00000241326	0.00986423	2.32691	NP_8Gy_6h_vs_NP_0Gy_6h
ENSG00000277543	0.00986423	4.97484	NP_8Gy_6h_vs_NP_0Gy_6h
ENSG00000279735	0.00986423	-3.09941	NP_8Gy_6h_vs_NP_0Gy_6h
ENSG00000280069	0.00986423	-2.58062	NP_8Gy_6h_vs_NP_0Gy_6h
ENSG00000287580	0.0100776	-5.10847	NP_8Gy_6h_vs_NP_0Gy_6h
ENSG00000262265	0.0101748	-1.90364	NP_8Gy_6h_vs_NP_0Gy_6h
ENSG00000233351	0.0104789	-3.63359	NP_8Gy_6h_vs_NP_0Gy_6h
LINC02198	0.0106729	4.7099	NP_8Gy_6h_vs_NP_0Gy_6h
SMANTIS	0.0106729	-2.19888	NP_8Gy_6h_vs_NP_0Gy_6h
SRRM2-AS1	0.0110791	1.27624	NP_8Gy_6h_vs_NP_0Gy_6h
LINC01355	0.0110791	-1.69673	NP_8Gy_6h_vs_NP_0Gy_6h
JPX	0.0115811	-1.31745	NP_8Gy_6h_vs_NP_0Gy_6h
PVT1	0.0115811	-0.984202	NP_8Gy_6h_vs_NP_0Gy_6h
ABALON	0.0126351	0.88065	NP_8Gy_6h_vs_NP_0Gy_6h
ENSG00000289091	0.0128125	-1.29861	NP_8Gy_6h_vs_NP_0Gy_6h
MIR181A1HG	0.012866	-1.08598	NP_8Gy_6h_vs_NP_0Gy_6h
ENSG00000231563	0.012866	-2.41741	NP_8Gy_6h_vs_NP_0Gy_6h
ENSG00000290548	0.0132245	-1.12843	NP_8Gy_6h_vs_NP_0Gy_6h
ENSG00000279390	0.0139454	-1.8824	NP_8Gy_6h_vs_NP_0Gy_6h
SLC16A1-AS1	0.0152052	-0.969876	NP_8Gy_6h_vs_NP_0Gy_6h
LINC00472	0.0152052	-0.830939	NP_8Gy_6h_vs_NP_0Gy_6h
ENSG00000223834	0.0155032	-1.60337	NP_8Gy_6h_vs_NP_0Gy_6h
PRKCA-AS1	0.0162689	-1.77464	NP_8Gy_6h_vs_NP_0Gy_6h
LINC01004	0.0164068	-1.15078	NP_8Gy_6h_vs_NP_0Gy_6h
ENSG00000279977	0.0167178	-1.96092	NP_8Gy_6h_vs_NP_0Gy_6h
ENSG00000289470	0.0167178	-4.42822	NP_8Gy_6h_vs_NP_0Gy_6h
PPP3CB-AS1	0.0173739	0.929088	NP_8Gy_6h_vs_NP_0Gy_6h
ISM1-AS1	0.0173739	-4.6991	NP_8Gy_6h_vs_NP_0Gy_6h
HMGA2-AS1	0.0178618	-1.56693	NP_8Gy_6h_vs_NP_0Gy_6h
ENSG00000279036	0.0185681	2.89315	NP_8Gy_6h_vs_NP_0Gy_6h
ENSG00000279332	0.0186511	-4.62045	NP_8Gy_6h_vs_NP_0Gy_6h
ENSG00000270661	0.0193604	-2.02818	NP_8Gy_6h_vs_NP_0Gy_6h
ZFPM2-AS1	0.0215219	-1.53708	NP_8Gy_6h_vs_NP_0Gy_6h
MEG8	0.0217429	-0.982933	NP_8Gy_6h_vs_NP_0Gy_6h
PCCA-AS1	0.0222587	-2.37409	NP_8Gy_6h_vs_NP_0Gy_6h
BCAR3-AS1	0.0222814	-0.988572	NP_8Gy_6h_vs_NP_0Gy_6h
ENSG00000236194	0.0222814	-4.45298	NP_8Gy_6h_vs_NP_0Gy_6h
RSPH1-DT	0.0222814	4.45787	NP_8Gy_6h_vs_NP_0Gy_6h
ENSG00000253372	0.0222814	-2.22696	NP_8Gy_6h_vs_NP_0Gy_6h
ENSG00000261003	0.0222814	2.80132	NP_8Gy_6h_vs_NP_0Gy_6h
ENSG00000261489	0.0222814	-4.67616	NP_8Gy_6h_vs_NP_0Gy_6h
ENSG00000286786	0.0222814	-1.3813	NP_8Gy_6h_vs_NP_0Gy_6h
NCOA7-AS1	0.0224053	-2.52953	NP_8Gy_6h_vs_NP_0Gy_6h
ENSG00000271533	0.0224053	-1.69511	NP_8Gy_6h_vs_NP_0Gy_6h
ENSG00000287218	0.0224053	4.99508	NP_8Gy_6h_vs_NP_0Gy_6h
LINC-PINT	0.0226208	-0.895475	NP_8Gy_6h_vs_NP_0Gy_6h
PLAC4	0.023212	-1.24824	NP_8Gy_6h_vs_NP_0Gy_6h
LINC01474	0.0232494	-4.28366	NP_8Gy_6h_vs_NP_0Gy_6h
NEAT1	0.0234218	-1.77571	NP_8Gy_6h_vs_NP_0Gy_6h
ENSG00000291182	0.0236215	-2.89693	NP_8Gy_6h_vs_NP_0Gy_6h
ENSG00000287427	0.0245256	-2.19299	NP_8Gy_6h_vs_NP_0Gy_6h
ENSG00000293497	0.0245256	-1.06199	NP_8Gy_6h_vs_NP_0Gy_6h
ENSG00000237525	0.0252958	-1.52022	NP_8Gy_6h_vs_NP_0Gy_6h
ENSG00000285857	0.0252958	-3.3439	NP_8Gy_6h_vs_NP_0Gy_6h
ENSG00000280326	0.0253296	-2.96185	NP_8Gy_6h_vs_NP_0Gy_6h
ENSG00000267666	0.0256887	2.10139	NP_8Gy_6h_vs_NP_0Gy_6h
ENSG00000287168	0.026619	2.85612	NP_8Gy_6h_vs_NP_0Gy_6h
ENSG00000183562	0.0273621	-1.6171	NP_8Gy_6h_vs_NP_0Gy_6h
ENSG00000226149	0.0273621	-0.958447	NP_8Gy_6h_vs_NP_0Gy_6h
ENSG00000273264	0.0273621	-4.15711	NP_8Gy_6h_vs_NP_0Gy_6h
ENSG00000257410	0.0277888	-2.99685	NP_8Gy_6h_vs_NP_0Gy_6h
LINC01909	0.0284341	-4.07054	NP_8Gy_6h_vs_NP_0Gy_6h
PITPNA-AS1	0.0290101	1.28204	NP_8Gy_6h_vs_NP_0Gy_6h
PSMD6-AS2	0.0290101	-1.26982	NP_8Gy_6h_vs_NP_0Gy_6h
ENSG00000260855	0.0290101	-1.60979	NP_8Gy_6h_vs_NP_0Gy_6h
CPS1-IT1	0.0290101	-4.42939	NP_8Gy_6h_vs_NP_0Gy_6h
ENSG00000290729	0.0290101	2.54221	NP_8Gy_6h_vs_NP_0Gy_6h
ENSG00000293557	0.0301578	2.6303	NP_8Gy_6h_vs_NP_0Gy_6h
A2M-AS1	0.0309694	-1.77519	NP_8Gy_6h_vs_NP_0Gy_6h
C3P1	0.0309694	1.38976	NP_8Gy_6h_vs_NP_0Gy_6h
ENSG00000227200	0.0320303	-2.38587	NP_8Gy_6h_vs_NP_0Gy_6h
ENSG00000250333	0.0323362	-4.29559	NP_8Gy_6h_vs_NP_0Gy_6h
ENSG00000289421	0.0323362	-4.34851	NP_8Gy_6h_vs_NP_0Gy_6h
ENSG00000293331	0.0329838	1.06756	NP_8Gy_6h_vs_NP_0Gy_6h
ENSG00000278987	0.0337837	-2.30744	NP_8Gy_6h_vs_NP_0Gy_6h
ENSG00000280381	0.0337837	-1.20035	NP_8Gy_6h_vs_NP_0Gy_6h
LINC01222	0.0347518	-2.81567	NP_8Gy_6h_vs_NP_0Gy_6h
ENSG00000262791	0.0352452	1.00612	NP_8Gy_6h_vs_NP_0Gy_6h
LINC01124	0.0357573	-3.86492	NP_8Gy_6h_vs_NP_0Gy_6h
ALDH1L1-AS2	0.0357573	2.62452	NP_8Gy_6h_vs_NP_0Gy_6h
ENSG00000264895	0.0357573	-2.08346	NP_8Gy_6h_vs_NP_0Gy_6h
ENSG00000287809	0.0357573	-1.8914	NP_8Gy_6h_vs_NP_0Gy_6h
ENSG00000248015	0.0361891	0.86175	NP_8Gy_6h_vs_NP_0Gy_6h
ENSG00000259212	0.0361891	-2.23243	NP_8Gy_6h_vs_NP_0Gy_6h
ENSG00000259481	0.0361891	-2.50917	NP_8Gy_6h_vs_NP_0Gy_6h
ENSG00000260198	0.0361891	4.60391	NP_8Gy_6h_vs_NP_0Gy_6h
ENSG00000263063	0.0361891	4.25012	NP_8Gy_6h_vs_NP_0Gy_6h
ENSG00000284377	0.0361891	-2.39158	NP_8Gy_6h_vs_NP_0Gy_6h
MEG9	0.0373463	-1.50016	NP_8Gy_6h_vs_NP_0Gy_6h
ZBTB20-AS5	0.0392459	-1.61851	NP_8Gy_6h_vs_NP_0Gy_6h
ZNF252P-AS1	0.0397922	-2.06039	NP_8Gy_6h_vs_NP_0Gy_6h
LINC02188	0.0408501	-1.66388	NP_8Gy_6h_vs_NP_0Gy_6h
HAS2-AS1	0.0421117	1.41798	NP_8Gy_6h_vs_NP_0Gy_6h
ENSG00000257438	0.0421117	-2.12609	NP_8Gy_6h_vs_NP_0Gy_6h
ENSG00000274422	0.0421325	-1.22624	NP_8Gy_6h_vs_NP_0Gy_6h
ENSG00000259209	0.0421418	-2.39952	NP_8Gy_6h_vs_NP_0Gy_6h
ENSG00000286316	0.0428914	-3.31718	NP_8Gy_6h_vs_NP_0Gy_6h
ENSG00000266680	0.0432957	1.22321	NP_8Gy_6h_vs_NP_0Gy_6h
IGF2BP2-AS1	0.0454236	-1.5141	NP_8Gy_6h_vs_NP_0Gy_6h
ENSG00000257258	0.0459488	-3.36019	NP_8Gy_6h_vs_NP_0Gy_6h
ENSG00000259115	0.0459488	0.840076	NP_8Gy_6h_vs_NP_0Gy_6h
ENSG00000266527	0.0459488	1.39239	NP_8Gy_6h_vs_NP_0Gy_6h
TBC1D8-AS1	0.0459488	1.73842	NP_8Gy_6h_vs_NP_0Gy_6h
ENSG00000274383	0.0459488	0.926262	NP_8Gy_6h_vs_NP_0Gy_6h
LINC00538	0.0459488	-2.35611	NP_8Gy_6h_vs_NP_0Gy_6h
ENSG00000285664	0.0459488	-1.24149	NP_8Gy_6h_vs_NP_0Gy_6h
ENSG00000289496	0.0463268	-1.81227	NP_8Gy_6h_vs_NP_0Gy_6h
ENSG00000232034	0.0463607	-1.79947	NP_8Gy_6h_vs_NP_0Gy_6h
MAGI1-IT1	0.0463607	-1.70993	NP_8Gy_6h_vs_NP_0Gy_6h
ENSG00000279759	0.0463607	-1.07037	NP_8Gy_6h_vs_NP_0Gy_6h
DOCK4-AS1	0.046746	-1.4709	NP_8Gy_6h_vs_NP_0Gy_6h
ENSG00000279801	0.046746	-1.94966	NP_8Gy_6h_vs_NP_0Gy_6h
PARD3-DT	0.0472261	-3.99744	NP_8Gy_6h_vs_NP_0Gy_6h
ENSG00000287234	0.0472261	-4.16155	NP_8Gy_6h_vs_NP_0Gy_6h
ENSG00000248100	0.0472892	-1.58302	NP_8Gy_6h_vs_NP_0Gy_6h
LINC02180	0.048069	-3.83805	NP_8Gy_6h_vs_NP_0Gy_6h
EVA1A-AS	0.0483054	-1.85698	NP_8Gy_6h_vs_NP_0Gy_6h
CREB3L2-AS1	0.0488845	-2.23385	NP_8Gy_6h_vs_NP_0Gy_6h
ENSG00000289080	0.0494818	-1.95667	NP_8Gy_6h_vs_NP_0Gy_6h
ENSG00000289858	0.0494818	1.84584	NP_8Gy_6h_vs_NP_0Gy_6h
ENSG00000275857	0.00186451	-1.81467	NP_4Gy_24h_vs_NP_0Gy_24h
LINC00607	0.00299377	0.977652	NP_4Gy_24h_vs_NP_0Gy_24h
PAPPA-AS1	0.00299377	1.6863	NP_4Gy_24h_vs_NP_0Gy_24h
ENSG00000257181	0.00299377	1.05384	NP_4Gy_24h_vs_NP_0Gy_24h
ENSG00000232335	0.00564343	-1.67492	NP_4Gy_24h_vs_NP_0Gy_24h
LINC00426	0.00564343	-1.68434	NP_4Gy_24h_vs_NP_0Gy_24h
ENSG00000248881	0.00564343	1.69433	NP_4Gy_24h_vs_NP_0Gy_24h
PRC1-AS1	0.00564343	-1.04122	NP_4Gy_24h_vs_NP_0Gy_24h
FAM88B	0.00875453	-3.59989	NP_4Gy_24h_vs_NP_0Gy_24h
ENSG00000287422	0.0184743	2.84711	NP_4Gy_24h_vs_NP_0Gy_24h
ENSG00000227733	0.0200216	-1.69797	NP_4Gy_24h_vs_NP_0Gy_24h
LINC01485	0.0200216	-1.34413	NP_4Gy_24h_vs_NP_0Gy_24h
ENSG00000280273	0.0200216	-1.39113	NP_4Gy_24h_vs_NP_0Gy_24h
ENSG00000290849	0.0200216	-5.38863	NP_4Gy_24h_vs_NP_0Gy_24h
MALAT1	0.0211645	1.06196	NP_4Gy_24h_vs_NP_0Gy_24h
ENSG00000259523	0.0211645	-3.63055	NP_4Gy_24h_vs_NP_0Gy_24h
FLICR	0.0211645	1.8114	NP_4Gy_24h_vs_NP_0Gy_24h
NXT1-AS1	0.0222113	4.92142	NP_4Gy_24h_vs_NP_0Gy_24h
LINC02177	0.023151	-1.55097	NP_4Gy_24h_vs_NP_0Gy_24h
ENSG00000287873	0.023151	5.11868	NP_4Gy_24h_vs_NP_0Gy_24h
FAM193B-DT	0.02393	-4.70395	NP_4Gy_24h_vs_NP_0Gy_24h
WASH5P	0.0271484	4.83728	NP_4Gy_24h_vs_NP_0Gy_24h
DIO3OS	0.0323633	-1.78023	NP_4Gy_24h_vs_NP_0Gy_24h
DEPTOR-AS1	0.0325108	1.74499	NP_4Gy_24h_vs_NP_0Gy_24h
ENSG00000283155	0.0353794	1.5286	NP_4Gy_24h_vs_NP_0Gy_24h
ENSG00000280227	0.0359547	1.2353	NP_4Gy_24h_vs_NP_0Gy_24h
ENSG00000261305	0.0397549	-4.53024	NP_4Gy_24h_vs_NP_0Gy_24h
EPB41L1-AS1	0.0399989	-2.18177	NP_4Gy_24h_vs_NP_0Gy_24h
ENSG00000290729	0.0417343	-2.09093	NP_4Gy_24h_vs_NP_0Gy_24h
ENSG00000293157	0.0447475	2.96513	NP_4Gy_24h_vs_NP_0Gy_24h
ENSG00000289063	0.045263	-4.64227	NP_4Gy_24h_vs_NP_0Gy_24h
ENSG00000285600	0.0454128	-1.36256	NP_4Gy_24h_vs_NP_0Gy_24h
PRC1-AS1	5.36660847645973e-10	-1.7306	NP_8Gy_24h_vs_NP_0Gy_24h
ENSG00000257181	2.91220271320675e-08	1.48621	NP_8Gy_24h_vs_NP_0Gy_24h
ENSG00000275857	9.82045834454346e-06	-2.13485	NP_8Gy_24h_vs_NP_0Gy_24h
ENSG00000232335	0.00480887	-1.72855	NP_8Gy_24h_vs_NP_0Gy_24h
ENSG00000272234	0.00480887	3.40372	NP_8Gy_24h_vs_NP_0Gy_24h
ENSG00000285600	0.00741197	-1.67514	NP_8Gy_24h_vs_NP_0Gy_24h
PTGES2-AS1	0.00799263	-2.86698	NP_8Gy_24h_vs_NP_0Gy_24h
ENSG00000261266	0.0118935	-2.06728	NP_8Gy_24h_vs_NP_0Gy_24h
H2AZ1-DT	0.0183541	-0.857248	NP_8Gy_24h_vs_NP_0Gy_24h
ENSG00000267458	0.0183541	0.815627	NP_8Gy_24h_vs_NP_0Gy_24h
ENSG00000291336	0.0198082	-0.993192	NP_8Gy_24h_vs_NP_0Gy_24h
ENSG00000258428	0.0297622	2.3396	NP_8Gy_24h_vs_NP_0Gy_24h
PRDM10-DT	0.032855	2.5621	NP_8Gy_24h_vs_NP_0Gy_24h
DSP-AS1	0.0349403	-4.70509	NP_8Gy_24h_vs_NP_0Gy_24h
TMPO-AS1	0.0449777	-0.91073	NP_8Gy_24h_vs_NP_0Gy_24h
ENSG00000265408	0.0449777	1.03588	NP_8Gy_24h_vs_NP_0Gy_24h
HAS2-AS1	0.000341905	1.89819	NP_4Gy_7d_vs_NP_0Gy_7d
LINC02762	0.00335062	1.07741	NP_4Gy_7d_vs_NP_0Gy_7d
ENSG00000284707	0.0414324	-0.942876	NP_4Gy_7d_vs_NP_0Gy_7d
HAS2-AS1	4.77428189194152e-06	2.15045	NP_8Gy_7d_vs_NP_0Gy_7d
ENSG00000232335	0.00166294	-1.91785	NP_8Gy_7d_vs_NP_0Gy_7d
SAMD4A-AS1	0.00227376	1.86167	NP_8Gy_7d_vs_NP_0Gy_7d
ENSG00000289136	0.00320792	3.41989	NP_8Gy_7d_vs_NP_0Gy_7d
PRC1-AS1	0.00645372	-1.0887	NP_8Gy_7d_vs_NP_0Gy_7d
ENSG00000275329	0.0207187	5.46643	NP_8Gy_7d_vs_NP_0Gy_7d
CYP1B1-AS1	0.0244609	0.902159	NP_8Gy_7d_vs_NP_0Gy_7d
PITPNA-AS1	0.0244609	1.57866	NP_8Gy_7d_vs_NP_0Gy_7d
APOBEC3B-AS1	0.0244609	-2.9737	NP_8Gy_7d_vs_NP_0Gy_7d
LINC01097	0.0244609	-5.66164	NP_8Gy_7d_vs_NP_0Gy_7d
ENSG00000287786	0.0286993	-5.35571	NP_8Gy_7d_vs_NP_0Gy_7d
LINC00607	0.043998	0.849929	NP_8Gy_7d_vs_NP_0Gy_7d
ENSG00000237655	0.0239671	-1.84813	NP_8Gy_6h_vs_NP_4Gy_6h
LINC02381	0.0239671	-2.83633	NP_8Gy_6h_vs_NP_4Gy_6h
ENSG00000261489	0.0239671	-5.45606	NP_8Gy_6h_vs_NP_4Gy_6h
EFCAB13-DT	0.0239671	-3.62427	NP_8Gy_6h_vs_NP_4Gy_6h
ENSG00000289080	0.0239671	-2.62979	NP_8Gy_6h_vs_NP_4Gy_6h
ENSG00000228404	0.024984	-3.14641	NP_8Gy_6h_vs_NP_4Gy_6h
ENSG00000240056	0.024984	-5.19668	NP_8Gy_6h_vs_NP_4Gy_6h
LINC02487	0.0311533	1.84389	NP_8Gy_6h_vs_NP_4Gy_6h
ENSG00000256013	0.0311533	-1.81585	NP_8Gy_6h_vs_NP_4Gy_6h
ENSG00000258744	0.0311533	1.31057	NP_8Gy_6h_vs_NP_4Gy_6h
ENSG00000291201	0.0311533	-0.966514	NP_8Gy_6h_vs_NP_4Gy_6h
LINC02027	0.0346483	2.1919	NP_8Gy_6h_vs_NP_4Gy_6h
ENSG00000263427	0.0346483	-5.23109	NP_8Gy_6h_vs_NP_4Gy_6h
LINC03077	0.0346483	-3.53638	NP_8Gy_6h_vs_NP_4Gy_6h
ENSG00000286912	0.0346483	3.16999	NP_8Gy_6h_vs_NP_4Gy_6h
WDR35-DT	0.0428971	2.13819	NP_8Gy_6h_vs_NP_4Gy_6h
ENSG00000272884	0.0428971	2.90261	NP_8Gy_6h_vs_NP_4Gy_6h
ZCCHC14-DT	0.0428971	1.88976	NP_8Gy_6h_vs_NP_4Gy_6h
MT1JP	0.0428971	4.73167	NP_8Gy_6h_vs_NP_4Gy_6h
PSMB8-AS1	0.0443764	0.885215	NP_8Gy_6h_vs_NP_4Gy_6h
ENSG00000261140	0.0463005	-5.25101	NP_8Gy_6h_vs_NP_4Gy_6h
ENSG00000280418	0.0477835	3.37162	NP_8Gy_6h_vs_NP_4Gy_6h
ENSG00000286767	0.0477835	5.31221	NP_8Gy_6h_vs_NP_4Gy_6h
ENSG00000257764	0.000253765	-6.71203	NP_8Gy_24h_vs_NP_4Gy_24h
ENSG00000279041	0.00268723	-2.00467	NP_8Gy_24h_vs_NP_4Gy_24h
XIST	0.00843378	-1.30344	NP_8Gy_24h_vs_NP_4Gy_24h
ENSG00000227733	0.0135495	1.84473	NP_8Gy_24h_vs_NP_4Gy_24h
ENSG00000289754	0.0135495	-1.52865	NP_8Gy_24h_vs_NP_4Gy_24h
LINC01503	0.0186254	2.06097	NP_8Gy_24h_vs_NP_4Gy_24h
ENSG00000286134	0.0209271	2.6012	NP_8Gy_24h_vs_NP_4Gy_24h
ENSG00000233415	0.025097	5.20582	NP_8Gy_24h_vs_NP_4Gy_24h
LINC01969	0.025097	-1.44846	NP_8Gy_24h_vs_NP_4Gy_24h
ENSG00000267257	0.025097	-1.27005	NP_8Gy_24h_vs_NP_4Gy_24h
ENSG00000288734	0.025097	2.20839	NP_8Gy_24h_vs_NP_4Gy_24h
THBS2-AS1	0.0347169	-1.07642	NP_8Gy_24h_vs_NP_4Gy_24h
LINC00426	0.0347169	1.48969	NP_8Gy_24h_vs_NP_4Gy_24h
UBA6-DT	0.0347169	0.893795	NP_8Gy_24h_vs_NP_4Gy_24h
MALAT1	0.0347169	-1.04047	NP_8Gy_24h_vs_NP_4Gy_24h
LINC02177	0.0347169	1.53408	NP_8Gy_24h_vs_NP_4Gy_24h
SMC2-DT	0.0347169	1.92474	NP_8Gy_24h_vs_NP_4Gy_24h
ENSG00000272079	0.0347169	3.06246	NP_8Gy_24h_vs_NP_4Gy_24h
ENSG00000279619	0.0347169	2.15967	NP_8Gy_24h_vs_NP_4Gy_24h
ENSG00000274002	0.0358232	4.86016	NP_8Gy_24h_vs_NP_4Gy_24h
FAM88B	0.0397585	3.21794	NP_8Gy_24h_vs_NP_4Gy_24h
ENSG00000279743	0.0397585	-3.00366	NP_8Gy_24h_vs_NP_4Gy_24h
ENSG00000284959	0.0397585	1.43206	NP_8Gy_24h_vs_NP_4Gy_24h
ENSG00000259977	0.0420843	-5.10265	NP_8Gy_24h_vs_NP_4Gy_24h
FAM193B-DT	0.0420843	4.55173	NP_8Gy_24h_vs_NP_4Gy_24h
ENSG00000289560	0.0420843	-3.93467	NP_8Gy_24h_vs_NP_4Gy_24h
MEG3	0.0429562	-1.05433	NP_8Gy_24h_vs_NP_4Gy_24h
LINC02523	0.0429562	3.28739	NP_8Gy_24h_vs_NP_4Gy_24h
ENSG00000273394	0.0429562	-4.51328	NP_8Gy_24h_vs_NP_4Gy_24h
GRM3-AS1	0.0434666	2.68161	NP_8Gy_24h_vs_NP_4Gy_24h
ENSG00000287524	0.0473435	1.83638	NP_8Gy_24h_vs_NP_4Gy_24h
GAR1-DT	0.0479924	-4.77469	NP_8Gy_24h_vs_NP_4Gy_24h
ENSG00000287643	0.0479924	-1.27157	NP_8Gy_24h_vs_NP_4Gy_24h
