# Supplementary material for: Liver quad culture chip as a model for radiation injury research
Source: Sci Rep. 2025 Apr 11;15:12414. doi: 10.1038/s41598-025-96140-1 (PMC11992238; doi:10.1038/s41598-025-96140-1)
Supplement: Supplementary file 5 — Supplementary Information 5. [file 41598_2025_96140_MOESM5_ESM.xlsx]

## Sheet: targeted_genesets_categorized
	Gene.set	Biological.Function
1	GOBP_ACTIVATION_OF_IMMUNE_RESPONSE.v2023.2	Immune Response
2	GOBP_ACTIVATION_OF_INNATE_IMMUNE_RESPONSE.v2023.2	Immune Response
3	GOBP_ACUTE_INFLAMMATORY_RESPONSE.v2023.2	Inflammation
4	GOBP_APOPTOTIC_CELL_CLEARANCE.v2023.2	Cell Death
5	GOBP_APOPTOTIC_SIGNALING_PATHWAY.v2023.2	Cell Death
6	GOBP_CELLULAR_SENESCENCE.v2023.2	Senescence
7	GOBP_CHRONIC_INFLAMMATORY_RESPONSE.v2023.2	Inflammation
8	GOBP_CYTOKINE_PRODUCTION_INVOLVED_IN_IMMUNE_RESPONSE.v2023.2.Hs (1).gmt	Immune Response
9	GOBP_CYTOKINE_PRODUCTION_INVOLVED_IN_IMMUNE_RESPONSE.v2023.2	Immune Response
10	GOBP_CYTOKINE_PRODUCTION_INVOLVED_IN_INFLAMMATORY_RESPONSE.v2023.2	Inflammation
11	GOBP_ENGULFMENT_OF_APOPTOTIC_CELL.v2023.2	Cell Death
12	GOBP_FERROPTOSIS.v2023.2	Cell Death
13	GOBP_INFLAMMASOME_MEDIATED_SIGNALING_PATHWAY.v2023.2	Inflammation
14	GOBP_INFLAMMATORY_CELL_APOPTOTIC_PROCESS.v2023.2	Cell Death
15	GOBP_INFLAMMATORY_RESPONSE.v2023.2	Inflammation
16	GOBP_INFLAMMATORY_RESPONSE_TO_WOUNDING.v2023.2	Inflammation
17	GOBP_MACROPHAGE_ACTIVATION_INVOLVED_IN_IMMUNE_RESPONSE.v2023.2	Immune Response
18	GOBP_NEGATIVE_REGULATION_OF_CELLULAR_SENESCENCE.v2023.2	Senescence
19	GOBP_NEGATIVE_REGULATION_OF_INFLAMMASOME_MEDIATED_SIGNALING_PATHWAY.v2023.2	Inflammation
20	GOBP_NEGATIVE_REGULATION_OF_INFLAMMATORY_RESPONSE.v2023.2	Inflammation
21	GOBP_NEGATIVE_REGULATION_OF_INFLAMMATORY_RESPONSE_TO_ANTIGENIC_STIMULUS.v2023.2	Inflammation
22	GOBP_NEGATIVE_REGULATION_OF_INFLAMMATORY_RESPONSE_TO_WOUNDING.v2023.2	Inflammation
23	GOBP_POSITIVE_REGULATION_OF_CELLULAR_SENESCENCE.v2023.2	Senescence
24	GOBP_POSITIVE_REGULATION_OF_CYTOKINE_PRODUCTION_INVOLVED_IN_IMMUNE_RESPONSE.v2023.2	Immune Response
25	GOBP_POSITIVE_REGULATION_OF_CYTOKINE_PRODUCTION_INVOLVED_IN_INFLAMMATORY_RESPONSE.v2023.2	Inflammation
26	GOBP_POSITIVE_REGULATION_OF_IMMUNE_RESPONSE.v2023.2	Immune Response
27	GOBP_POSITIVE_REGULATION_OF_IMMUNE_SYSTEM_PROCESS.v2023.2	Immune Response
28	GOBP_PYROPTOSIS.v2023.2	Cell Death
29	GOBP_REGULATION_OF_IMMUNE_EFFECTOR_PROCESS.v2023.2	Immune Response
30	GOBP_REGULATION_OF_IMMUNE_RESPONSE.v2023.2	Immune Response
31	GOBP_REGULATION_OF_IMMUNE_SYSTEM_PROCESS.v2023.2	Immune Response
32	GOBP_REGULATION_OF_INNATE_IMMUNE_RESPONSE.v2023.2	Immune Response
33	HALLMARK_APOPTOSIS.v2023.2	Cell Death
34	HALLMARK_IL2_STAT5_SIGNALING.v2023.2	Immune Response
35	HALLMARK_IL6_JAK_STAT3_SIGNALING.v2023.2	Immune Response
36	HALLMARK_INFLAMMATORY_RESPONSE.v2023.2	Inflammation
37	HALLMARK_INTERFERON_ALPHA_RESPONSE.v2023.2	Immune Response
38	HALLMARK_INTERFERON_GAMMA_RESPONSE.v2023.2	Immune Response
39	HALLMARK_TGF_BETA_SIGNALING.v2023.2	Immune Response
40	HALLMARK_TNFA_SIGNALING_VIA_NFKB.v2023.2	Immune Response
41	HP_CONGENITAL_HEPATIC_FIBROSIS.v2024.1	Fibrosis
42	HP_HEPATIC_BRIDGING_FIBROSIS.v2024.1	Fibrosis
43	HP_HEPATIC_FIBROSIS.v2024.1	Fibrosis
44	HP_PERIPORTAL_FIBROSIS.v2024.1	Fibrosis
45	HP_PORTAL_FIBROSIS.v2024.1	Fibrosis
46	HP_PULMONARY_FIBROSIS.v2024.1	Fibrosis
47	REACTOME_SEROTONIN_AND_MELATONIN_BIOSYNTHESIS.v2023.2	Melatonin Signaling
48	WP_APOPTOSIS.v2023.2	Cell Death
49	WP_APOPTOSIS_MODULATION_AND_SIGNALING.v2023.2	Cell Death
50	WP_CYTOKINES_AND_INFLAMMATORY_RESPONSE.v2023.2	Inflammation
51	WP_FERROPTOSIS.v2023.2	Cell Death
52	WP_IL_10_ANTI_INFLAMMATORY_SIGNALING_PATHWAY.v2023.2	Inflammation
53	WP_INFLAMMATORY_RESPONSE_PATHWAY.v2023.2	Inflammation
54	WP_LUNG_FIBROSIS.v2024.1	Fibrosis
55	WP_MELATONIN_METABOLISM_AND_EFFECTS.v2023.2	Melatonin Signaling
